# Supplementary material for: Knowledge, attitude and practice of the Sudanese people towards COVID-19: an online survey
Source: BMC Public Health. 2021 Feb 3;21:274. doi: 10.1186/s12889-021-10319-5 (PMC7856621; doi:10.1186/s12889-021-10319-5)
Supplement: Supplementary file 1 — Additional file 1. [file 12889_2021_10319_MOESM1_ESM.xlsx]

## Sheet: KAP COVID19 dataset
agegroups	AREAOFRESIDENCE	gender	Education	awarness	k1	k2	k3	k4	k5	k6	k7	k8	k9	k10	k11	k12	k13	k14	k15	k16	k17	k18	k19	k20	k21	k22	knwscore	att@handwash	att@mask	att@iso	att@distanc	att@danger	practice@socialdistance	practice@handwashing	practice@handshaking	Fam@practice@social	fam@practice@handwash	fam@practice@facemask	neigh@practice@social	Neigh@practice@masks	s1	s2	s3	s4	s5	s6	s7	clarity	badattitude
2	1	1	1	1	1	1	1	0	1	1	1	0	1	1	0	1	0	1	1	0	1	1	0	0	1	0	14	1	0	1	1	1	0	1	0	3	1	2	3	3	0	0	0	0	0	1	0	1	1
1	1	1	1	3	1	1	1	0	1	1	1	1	1	1	0	1	1	1	1	0	1	1	1	0	1	1	18	1	1	0	0	1	0	1	0	3	2	3	4	4	1	0	0	0	0	1	0	1	1
1	3	2	1	1	1	1	1	0	1	1	1	1	1	1	0	1	0	1	1	0	1	1	1	0	1	1	17	1	1	1	1	1	0	0	0	3	3	3	4	4	1	1	0	0	1	1	0	1	1
2	2	1	1	1	1	1	1	0	1	1	1	1	1	1	0	1	0	1	1	0	1	1	1	0	1	1	17	1	1	1	1	1	1	1	1	1	1	1	3	1	1	1	1	0	1	1	1	1	1
2	1	2	1	1	1	1	1	0	1	1	1	1	1	1	0	0	1	0	0	0	1	1	0	0	1	1	14	1	1	1	1	1	1	1	1	1	1	2	4	4	1	0	1	0	1	0	0	1	1
1	1	2	1	1	1	0	0	0	1	1	1	1	1	1	0	1	1	1	1	0	1	1	0	0	1	1	15	1	1	1	1	1	1	0	0	3	2	2	2	3	1	0	0	0	0	0	0	2	1
2	1	1	1	1	1	1	1	0	1	1	1	1	1	1	0	1	1	1	1	0	1	1	1	0	1	1	18	1	1	1	1	1	1	1	0	1	1	2	4	4	1	0	0	1	0	1	1	2	1
1	1	1	1	1	0	1	1	0	1	1	1	1	1	0	0	1	0	1	1	0	1	1	1	0	1	1	15	1	1	1	1	1	1	0	0	3	2	2	3	3	0	0	0	0	1	0	0	1	1
1	1	1	1	1	1	1	1	0	1	1	0	0	1	1	0	0	1	0	0	0	1	1	0	0	1	1	12	1	1	1	1	1	0	0	0	2	2	2	2	3	0	0	0	0	1	0	0	2	1
1	3	2	1	1	1	1	1	0	0	1	1	0	1	1	0	1	1	0	1	0	1	1	1	0	1	1	15	1	1	1	1	1	0	0	0	3	2	2	3	3	0	0	0	0	0	1	0	1	1
1	2	2	1	1	1	1	1	0	1	1	1	1	1	1	0	1	0	1	0	0	1	1	1	0	1	1	16	1	0	1	1	1	1	1	0	1	1	2	3	3	1	0	0	0	0	1	0	1	1
1	1	1	1	1	1	1	0	0	1	1	1	1	1	1	0	0	1	1	0	0	1	1	1	0	1	1	15	1	1	1	1	1	0	1	0	3	1	1	3	2	1	0	0	1	0	0	1	2	1
1	1	1	2	3	1	1	0	0	1	1	1	1	1	1	0	0	1	1	1	0	1	0	1	0	1	1	15	0	0	1	0	1	1	0	0	3	2	2	4	4	0	0	0	0	1	1	0	1	1
2	1	2	1	1	1	1	1	0	1	1	0	1	1	1	0	1	1	1	0	0	1	1	1	0	1	1	16	1	0	1	1	1	0	1	0	3	1	2	4	4	1	0	0	1	1	0	0	2	1
2	1	1	1	1	1	0	1	0	1	1	1	1	1	1	0	1	1	1	0	0	1	1	1	0	1	1	16	1	0	1	1	1	1	1	0	3	2	3	1	4	1	0	0	0	0	0	0	1	1
1	1	1	1	3	1	1	1	0	1	1	1	1	1	1	0	1	0	0	1	0	1	1	1	0	1	1	16	1	1	1	1	1	1	1	0	3	2	3	3	3	0	0	0	1	1	0	0	2	0
1	3	2	1	1	1	1	1	0	1	1	1	1	1	1	0	0	1	0	0	0	1	1	0	0	1	1	14	1	0	1	0	1	1	1	1	3	2	2	3	4	1	0	0	0	1	0	0	1	1
1	1	2	1	1	0	1	1	0	1	1	1	1	1	1	0	1	0	1	1	0	1	1	1	0	1	1	16	1	0	1	1	1	1	1	1	3	1	2	3	2	1	1	1	0	0	0	0	2	1
1	1	2	1	1	1	1	1	0	1	1	1	1	1	1	0	1	0	1	0	0	1	1	1	0	1	1	16	1	1	1	1	0	0	0	0	3	2	2	4	4	1	0	0	0	1	0	0	1	1
2	1	2	1	1	1	1	1	0	1	1	1	1	1	1	0	1	1	1	1	0	1	1	1	0	1	1	18	1	0	1	1	0	1	1	0	3	2	2	3	3	1	1	0	0	0	1	0	1	0
2	3	2	2	1	1	0	1	0	0	0	0	0	1	0	0	0	1	0	0	0	0	1	0	0	1	1	7	1	1	1	0	0	0	1	1	3	1	2	4	4	1	0	0	0	0	0	0	1	0
1	1	2	1	1	1	1	1	0	0	1	0	0	1	1	0	1	1	1	1	0	1	1	1	0	0	1	14	1	1	1	1	1	0	0	0	3	3	2	3	3	1	1	0	0	1	1	0	1	1
2	3	1	1	1	1	1	1	0	0	1	1	0	1	1	0	1	1	1	1	0	1	1	0	0	1	1	15	1	0	0	1	1	0	1	0	3	1	2	3	2	1	1	1	0	1	1	0	1	1
2	3	1	1	1	0	1	1	0	1	1	1	1	1	1	0	1	0	1	1	0	1	1	1	0	1	1	16	1	1	1	1	1	1	1	0	3	2	2	3	3	1	1	1	1	1	1	1	1	1
1	1	2	1	1	1	1	1	0	1	1	1	1	1	1	0	1	1	1	1	0	1	1	1	0	1	1	18	1	0	1	1	1	1	0	1	1	2	3	1	4	0	0	0	0	1	0	0	1	1
1	1	2	1	1	0	1	1	0	1	1	1	1	1	1	0	1	1	0	1	0	1	1	1	0	1	1	16	1	1	1	1	1	1	1	0	3	2	2	3	3	1	0	0	0	1	0	0	1	1
1	1	2	1	1	1	1	1	0	1	1	1	1	1	1	0	1	1	1	1	0	1	1	0	0	1	1	17	1	0	1	1	1	1	1	0	3	2	2	2	3	1	9	0	0	0	0	1	1	1
1	3	2	1	3	1	1	1	0	1	1	1	1	1	1	0	1	0	1	1	0	1	1	1	0	1	1	17	1	1	1	1	1	0	0	0	3	1	3	3	3	0	0	0	0	1	0	0	1	1
2	1	1	1	1	1	1	1	0	1	1	1	1	1	1	0	1	0	1	1	0	1	1	1	0	1	1	17	1	0	1	1	1	1	1	0	3	2	2	4	3	1	0	0	0	1	1	0	1	1
1	3	1	1	1	1	1	1	0	1	1	1	1	1	1	0	1	1	1	1	0	1	1	0	0	1	1	17	1	1	1	1	1	1	1	1	1	1	2	2	3	1	0	0	0	0	1	0	1	1
1	1	1	1	1	1	1	1	0	1	1	1	1	1	1	0	1	0	1	1	0	1	1	1	0	1	1	17	1	1	1	1	1	1	1	0	3	2	3	2	3	1	0	0	0	0	0	0	2	1
2	1	1	1	1	1	1	1	0	1	1	1	1	1	1	0	1	1	1	1	0	1	1	0	0	1	1	17	1	0	1	1	1	1	1	0	3	1	2	2	3	0	1	0	1	1	1	0	1	1
1	1	1	1	1	1	1	1	0	0	1	1	1	1	1	0	1	1	1	1	0	1	1	1	0	1	1	17	1	0	1	1	1	1	1	0	1	1	3	3	4	1	0	0	0	0	0	0	1	1
2	1	1	1	1	1	1	1	0	1	1	0	0	1	0	0	1	1	1	1	0	1	1	0	0	1	1	14	0	0	1	0	0	0	0	1	3	2	2	4	4	1	0	0	0	0	0	1	2	0
1	1	2	1	1	1	1	1	0	1	1	1	1	1	1	0	1	0	1	1	0	1	1	1	0	1	1	17	1	1	1	1	1	1	1	0	3	1	3	4	4	1	0	0	0	0	1	1	1	1
1	1	2	1	1	1	1	1	0	1	1	1	0	1	1	0	0	1	1	1	0	1	1	1	0	1	1	16	1	0	1	1	1	0	1	0	3	2	3	4	4	1	0	0	0	0	0	0	1	1
2	2	1	1	1	1	1	1	0	1	1	1	1	1	1	0	1	1	1	1	0	1	1	1	0	1	1	18	1	1	1	1	1	1	1	0	3	1	2	3	3	1	0	0	0	1	1	1	1	1
2	2	2	1	2	0	1	1	0	1	1	1	1	1	1	0	1	0	1	1	0	1	1	1	0	1	1	16	1	1	1	1	1	0	1	0	3	2	2	4	4	1	0	0	0	1	1	0	1	1
2	1	2	1	1	0	1	1	0	1	1	1	1	1	1	0	0	1	0	0	0	1	1	1	0	1	1	14	1	0	1	1	1	0	0	0	2	2	2	4	4	0	0	0	0	0	1	0	1	1
1	1	1	1	1	1	1	1	0	1	1	0	0	1	1	0	1	1	1	1	0	1	1	1	0	1	1	16	1	0	1	1	1	1	1	0	3	2	2	4	3	1	0	0	0	0	0	0	1	1
2	1	1	1	1	0	1	1	0	1	1	1	1	1	1	0	0	1	1	0	0	1	1	1	0	1	1	15	1	0	1	1	1	1	1	1	1	1	3	1	4	1	1	1	1	1	1	1	1	1
2	2	1	1	3	1	1	1	0	1	1	1	1	1	1	0	1	1	1	0	0	1	1	1	0	1	1	17	1	1	1	1	1	1	1	1	3	1	3	3	3	1	0	1	1	1	0	1	2	1
2	1	1	1	1	0	1	1	0	1	1	1	1	1	1	0	0	1	1	0	0	1	1	1	0	1	1	15	1	0	1	1	1	1	1	1	1	1	3	1	4	1	1	1	1	1	1	1	1	1
1	3	2	1	1	1	1	1	0	1	1	1	0	1	1	0	1	1	1	1	0	1	0	1	0	1	1	16	1	1	1	1	1	0	1	0	3	1	2	3	3	1	0	0	1	1	1	0	2	1
2	2	1	1	1	1	1	1	0	1	1	1	1	1	1	0	1	0	1	0	0	1	1	1	0	1	1	16	1	0	1	1	1	1	1	1	3	1	1	1	1	1	0	0	0	1	1	0	1	1
2	1	1	1	1	1	1	1	0	1	1	1	1	1	1	0	1	1	1	1	0	1	1	0	0	1	1	17	1	1	1	1	1	0	0	0	3	2	2	2	2	1	0	0	0	1	0	0	2	1
2	2	1	1	1	1	1	1	0	1	1	0	1	1	1	0	1	1	1	0	0	1	1	1	0	1	1	16	1	1	1	1	1	1	1	1	1	1	1	1	1	1	0	0	0	1	0	0	2	1
1	1	2	1	1	1	1	1	0	1	1	1	1	1	1	0	1	1	1	1	0	1	1	1	0	1	1	18	1	0	1	1	1	1	0	1	3	2	2	4	4	1	0	0	0	0	0	0	1	0
2	2	1	1	1	1	1	1	0	0	1	0	1	1	0	0	1	1	0	1	0	1	1	0	0	1	1	13	1	0	1	1	1	0	1	1	3	2	2	4	4	1	1	0	0	0	1	0	1	1
1	1	1	1	1	1	1	1	0	1	1	0	1	1	1	0	1	1	1	1	0	1	1	0	0	1	1	16	1	0	1	1	1	1	1	0	3	1	2	3	2	1	0	0	1	0	0	1	2	1
2	2	1	1	1	1	1	1	0	1	0	0	0	1	1	0	0	1	0	0	0	1	1	1	0	1	1	12	1	0	1	1	1	1	1	1	3	2	3	3	2	1	0	0	0	1	1	0	1	1
1	1	1	1	1	1	1	1	0	1	1	1	1	1	1	0	1	0	1	1	0	1	1	1	0	0	1	16	1	1	1	1	1	1	0	1	1	1	1	4	4	1	1	0	0	1	1	0	1	1
1	1	1	1	3	1	1	1	0	1	1	1	1	1	1	0	1	1	1	1	0	1	1	1	0	1	1	18	1	1	1	1	1	0	1	1	1	1	1	4	3	1	0	0	0	0	0	0	1	1
1	1	1	1	3	1	1	1	0	1	1	1	1	1	1	0	1	1	1	1	0	1	1	1	0	1	1	18	1	1	1	1	1	0	1	1	1	1	1	4	3	1	0	0	0	0	0	0	1	1
2	2	1	1	1	1	0	1	0	0	0	0	1	1	0	0	1	1	1	1	0	1	1	1	0	1	1	13	1	1	1	1	1	1	1	1	3	1	2	3	3	0	0	0	0	1	0	0	1	1
1	2	1	1	1	0	1	1	0	1	1	1	1	1	1	0	1	0	1	0	0	1	1	1	0	1	1	15	1	1	1	1	1	1	1	0	3	2	2	3	2	1	1	1	1	1	1	1	1	1
2	3	1	1	1	1	1	1	0	1	1	1	1	1	1	0	1	1	1	1	0	1	1	0	0	1	1	17	1	0	1	1	1	1	0	0	3	2	2	2	3	1	0	0	0	1	1	0	1	1
1	1	1	1	1	0	1	1	0	1	1	1	1	1	1	0	1	1	1	1	0	1	1	0	0	1	1	16	1	0	0	1	1	0	0	0	2	2	2	2	3	1	1	1	1	1	1	1	2	1
1	1	2	1	1	0	0	0	0	0	0	0	0	1	0	0	1	1	0	1	0	1	0	0	0	1	1	7	1	1	1	1	1	1	1	1	1	1	3	3	3	1	0	0	0	0	0	0	1	1
2	2	1	1	1	1	1	1	0	1	1	1	1	1	1	0	1	1	1	1	0	1	1	1	0	1	1	18	1	0	1	1	1	1	1	1	1	2	2	4	4	1	0	0	0	0	0	0	1	1
1	1	1	1	1	1	1	1	0	1	1	1	1	1	1	0	1	0	1	1	0	1	1	0	0	1	1	16	1	0	1	1	1	1	1	0	1	1	3	4	2	1	1	0	0	0	0	1	1	1
1	3	2	1	1	1	1	1	0	1	1	1	0	1	1	0	1	1	1	1	0	1	1	1	0	1	1	17	1	0	1	1	1	1	0	0	3	1	2	2	3	1	0	0	0	0	1	1	1	1
1	1	2	1	1	0	1	1	0	1	1	1	1	1	1	0	1	0	1	0	0	1	1	1	0	1	1	15	1	0	1	1	1	1	1	0	1	2	3	2	2	1	1	1	1	1	1	1	1	1
2	3	1	1	1	1	1	1	0	1	1	1	1	1	1	0	1	0	1	0	0	1	1	1	0	1	1	16	1	0	1	1	1	1	1	1	1	1	3	1	2	1	1	1	1	1	1	1	1	1
2	2	1	1	1	1	1	1	0	1	1	1	1	1	1	0	1	1	1	1	0	1	1	1	0	1	1	18	1	1	1	1	1	1	1	1	3	1	3	3	2	1	0	0	0	0	1	1	1	1
2	2	1	1	1	1	1	1	0	1	1	1	1	1	1	0	1	1	1	1	0	1	1	1	0	1	1	18	1	1	1	1	1	1	1	1	3	1	3	3	2	1	0	0	0	0	1	1	1	1
2	2	1	1	1	1	1	1	0	1	1	1	1	1	1	0	1	1	1	1	0	1	1	1	0	1	1	18	1	1	1	1	1	1	1	1	1	1	3	3	2	1	1	0	1	0	0	1	1	1
1	3	1	1	1	1	1	1	0	1	1	1	1	1	1	0	1	1	1	1	0	1	1	1	0	1	1	18	1	1	1	1	1	1	1	0	3	2	2	4	3	0	0	0	1	0	0	0	1	1
2	2	1	1	1	1	1	1	0	1	1	1	1	1	1	0	1	0	1	0	0	1	1	1	0	1	1	16	1	1	1	1	1	1	1	1	1	1	1	1	1	1	0	0	0	0	0	0	1	1
1	3	1	1	1	1	0	0	0	0	0	0	1	0	0	0	1	1	1	1	0	1	1	1	0	1	1	11	1	0	1	1	1	0	0	0	3	2	2	3	3	0	1	0	0	0	0	0	1	1
2	3	1	1	1	0	1	1	0	1	1	1	1	1	1	0	1	1	1	0	0	1	1	1	0	1	1	16	1	0	1	1	1	0	0	0	3	2	2	3	3	1	0	0	1	1	1	0	1	1
2	2	1	1	1	1	1	1	0	1	1	1	1	1	1	0	1	1	1	1	0	1	1	1	0	1	1	18	1	0	1	1	1	1	1	1	3	1	2	4	4	1	0	0	0	0	1	0	1	0
1	1	2	1	1	1	1	0	0	1	1	1	1	1	1	0	0	1	1	1	0	1	1	1	0	1	1	16	1	1	1	0	1	1	1	1	1	1	3	4	4	1	0	0	0	1	1	0	2	1
1	1	2	1	1	1	1	1	0	1	1	1	1	1	1	0	1	1	1	0	0	1	1	0	0	1	1	16	1	0	1	1	1	1	1	1	3	1	2	3	2	1	1	0	0	1	1	0	1	1
2	1	2	1	1	0	0	1	0	1	1	1	1	1	1	0	1	1	1	1	0	1	1	0	0	1	1	15	1	0	1	1	1	1	1	0	3	2	3	4	4	1	0	0	0	1	1	1	1	1
2	1	1	1	1	0	1	1	0	1	1	1	0	1	1	0	1	1	1	0	0	1	1	1	0	1	1	15	1	1	1	0	0	1	1	0	1	1	3	3	3	0	0	0	0	0	1	0	1	1
2	1	1	1	1	1	1	1	0	1	1	1	1	1	1	0	1	1	1	1	0	1	1	1	0	1	1	18	1	0	1	1	1	0	0	0	3	2	2	3	3	1	1	0	0	1	1	0	1	1
1	1	2	1	1	1	1	1	0	0	1	1	1	1	0	0	1	0	1	1	0	1	1	0	0	1	1	14	1	0	1	1	1	1	1	0	3	2	2	1	3	1	1	0	1	1	0	1	2	1
1	1	1	1	1	0	1	1	0	1	1	1	0	1	1	0	1	0	1	1	0	1	1	1	0	1	1	15	1	0	1	1	1	1	1	0	3	2	2	4	4	1	0	0	0	0	0	0	2	1
1	2	1	1	1	0	1	1	0	1	1	1	1	1	1	0	1	0	1	0	0	1	1	1	0	1	1	15	1	0	1	1	1	1	0	1	3	2	2	4	4	1	0	0	0	1	0	0	1	1
2	2	1	1	1	1	1	1	0	0	1	1	0	1	1	0	0	1	0	0	0	1	1	1	0	1	1	13	0	0	0	0	1	1	1	1	1	1	3	4	4	1	0	0	0	1	1	0	1	1
2	3	1	1	1	0	1	1	0	1	1	1	1	1	1	0	1	0	1	0	0	1	1	1	0	1	1	15	1	1	1	0	1	1	0	0	3	2	3	4	2	0	0	0	0	1	0	0	1	1
2	3	1	1	1	1	1	0	0	1	1	1	1	1	1	0	1	1	1	1	0	1	1	1	0	1	1	17	1	1	1	1	1	1	1	0	3	1	3	3	2	0	0	0	0	1	0	0	1	1
1	1	2	1	1	1	1	1	0	1	1	1	1	1	0	0	1	0	1	0	0	1	1	1	0	1	1	15	1	0	1	1	1	1	0	0	1	2	3	4	4	1	0	0	0	1	0	0	1	1
1	1	2	1	1	1	1	1	0	1	1	1	0	1	0	0	1	1	1	0	0	1	1	1	0	1	1	15	1	1	1	1	1	1	1	0	3	2	1	4	4	1	1	1	0	1	0	0	1	1
2	2	1	1	1	1	1	1	0	1	1	1	0	1	0	0	1	0	1	1	0	1	1	0	0	1	1	14	1	0	1	1	1	1	1	1	1	1	2	3	3	1	1	0	0	1	0	0	2	1
2	2	1	1	3	1	0	1	0	1	1	1	0	1	0	0	1	0	1	0	0	1	1	1	0	0	1	12	1	1	1	1	0	1	1	1	1	1	3	3	4	1	0	0	0	0	1	0	1	1
2	1	1	1	1	1	1	1	0	1	1	1	1	1	1	0	1	0	1	1	0	1	1	1	0	1	1	17	1	1	1	1	1	1	1	0	1	1	3	1	2	1	0	0	0	1	1	0	1	1
2	3	1	1	1	0	1	1	0	1	1	1	1	1	1	0	1	1	1	1	0	1	1	1	0	1	1	17	1	0	1	1	1	0	0	0	2	2	2	2	3	1	0	0	0	0	0	0	1	0
2	1	1	1	1	1	0	1	0	1	1	1	1	1	1	0	1	1	1	1	0	1	1	1	0	1	1	17	1	1	1	1	1	1	1	1	1	1	1	1	2	1	0	0	0	0	0	0	1	1
2	2	1	1	1	1	1	1	0	1	1	1	1	1	1	0	1	1	1	1	0	1	1	1	0	1	1	18	1	1	1	1	1	1	1	0	3	2	3	3	2	1	0	0	0	0	0	0	1	1
1	1	1	1	1	0	1	1	0	1	1	1	1	1	1	0	1	0	1	0	0	1	1	1	0	1	1	15	1	0	0	1	1	0	1	0	3	1	2	4	3	1	1	1	1	1	1	1	1	1
1	1	2	1	1	0	1	1	0	1	1	1	1	1	1	0	0	1	1	0	0	1	1	0	0	1	1	14	1	0	1	1	1	1	0	0	3	2	2	4	4	1	1	1	1	1	1	0	1	1
1	1	2	1	1	1	0	1	0	0	0	0	0	0	0	1	0	1	1	1	0	1	0	1	0	1	1	9	1	0	1	1	1	0	1	0	1	1	1	1	1	1	0	0	0	0	0	0	1	1
1	1	2	1	1	1	1	1	0	1	1	1	1	1	1	0	0	1	1	1	0	1	1	1	0	1	1	17	1	1	1	1	1	0	1	0	3	2	2	3	4	1	0	0	0	0	1	0	1	1
2	1	2	1	1	1	1	0	0	1	1	1	1	1	1	0	1	0	1	1	0	1	1	1	0	1	1	16	1	1	1	1	1	1	0	0	3	2	2	2	2	1	0	0	0	0	0	0	1	1
2	2	1	1	3	0	1	1	0	1	1	0	0	1	0	0	0	1	0	1	1	1	1	1	0	1	1	12	0	1	1	1	1	1	1	0	3	1	3	3	2	1	0	0	0	0	0	0	2	1
1	1	1	1	1	1	1	1	0	1	1	1	1	1	1	0	1	1	1	0	0	1	1	1	0	1	1	17	1	1	1	1	1	1	1	0	1	1	2	3	4	1	0	0	0	1	1	0	1	1
2	1	1	1	1	1	1	1	0	1	1	1	1	1	1	0	1	0	1	1	0	1	1	1	0	1	1	17	1	0	1	1	1	0	1	0	3	2	2	2	3	1	1	0	1	0	0	1	1	1
2	3	1	1	1	1	1	1	0	1	1	1	1	1	1	0	1	1	1	1	0	1	1	1	0	1	0	17	1	1	1	1	1	0	1	0	2	1	2	3	3	1	1	0	1	1	1	0	1	1
2	3	1	1	1	1	1	1	0	1	1	1	1	1	1	0	1	1	1	1	0	1	1	1	0	1	1	18	1	1	1	1	1	1	1	1	3	1	3	3	3	1	0	0	0	0	0	0	2	1
1	1	2	1	1	1	1	1	0	1	1	1	1	1	1	0	1	0	1	1	0	1	1	1	0	1	1	17	1	1	1	1	1	0	0	0	3	2	3	4	4	1	0	0	0	0	0	0	1	1
1	1	2	1	1	1	1	1	0	1	1	0	0	1	0	0	1	1	1	1	0	1	1	0	0	1	1	14	1	1	1	1	1	1	0	0	3	2	3	3	2	1	0	1	0	0	0	1	1	1
1	1	2	1	1	0	1	1	0	1	1	1	1	1	1	0	1	0	1	0	0	1	1	1	0	1	1	15	1	1	1	1	1	0	1	0	1	1	3	2	3	1	0	0	0	0	0	1	1	1
2	3	2	1	1	1	1	1	0	0	1	1	1	1	1	0	1	0	1	1	0	1	1	1	0	1	1	16	1	1	1	1	1	1	1	0	1	2	3	3	4	1	0	0	0	0	0	0	1	0
1	1	2	1	1	1	1	1	0	1	1	1	1	1	1	0	1	0	1	1	0	1	1	1	0	1	1	17	1	0	1	1	1	1	1	1	3	1	3	2	2	1	0	1	1	0	0	0	1	1
2	2	1	1	1	1	1	1	0	1	1	1	1	1	1	0	0	1	1	0	0	1	1	1	0	1	1	16	1	1	1	1	1	1	1	0	2	2	2	3	4	1	0	0	0	0	0	0	1	0
1	1	1	1	1	0	1	1	0	1	1	1	1	1	1	0	1	1	1	1	0	1	1	0	0	0	1	15	1	1	1	1	1	0	0	0	3	2	2	3	3	1	1	1	1	1	1	1	1	1
1	1	1	1	1	1	0	1	0	1	1	1	1	1	1	0	1	1	0	1	0	1	1	1	0	1	1	16	1	0	1	0	1	1	0	0	3	2	2	4	3	0	0	0	0	0	1	0	1	1
1	1	2	1	1	1	1	0	0	0	0	0	0	1	0	0	1	1	1	1	0	1	1	1	0	1	1	12	1	1	1	1	1	1	0	1	3	2	3	3	2	0	0	0	0	0	1	0	1	1
1	3	2	1	1	1	1	1	0	1	1	1	1	1	1	0	0	1	0	1	1	1	1	1	0	1	1	16	1	0	1	1	1	1	1	1	1	2	2	4	4	1	1	1	1	1	1	0	1	1
2	1	1	1	1	1	1	1	0	1	1	1	1	1	1	0	1	1	1	1	0	1	1	1	0	1	1	18	1	1	1	1	1	1	1	0	3	1	3	3	2	1	0	0	0	0	0	0	1	1
1	1	1	1	1	0	1	1	0	1	1	1	0	1	0	0	1	1	1	0	0	1	1	1	0	1	1	14	1	1	1	1	1	0	0	0	2	2	2	2	3	1	0	0	1	1	1	0	2	1
1	1	2	1	3	1	1	1	0	0	0	0	0	0	0	1	1	1	0	1	0	1	1	0	0	1	1	10	1	0	1	1	1	1	0	1	3	2	2	3	4	1	0	0	0	0	0	0	1	1
1	1	1	1	1	1	1	1	0	1	0	1	1	1	1	0	1	0	1	1	0	1	1	0	0	1	1	15	1	1	1	1	1	1	1	0	1	1	3	1	3	1	0	0	0	0	0	0	2	1
1	1	2	1	1	0	1	1	0	1	1	1	1	1	1	0	1	0	1	0	0	1	1	1	0	1	1	15	1	1	1	1	1	0	1	0	3	2	2	4	4	1	0	0	0	0	0	0	1	1
1	1	1	1	1	1	0	1	0	1	1	1	1	1	1	0	0	1	0	1	1	1	1	0	0	1	1	14	0	0	1	1	1	0	0	0	3	2	2	3	4	1	0	0	1	1	0	0	2	0
1	1	2	1	1	1	1	1	0	1	1	1	1	1	1	0	1	1	1	1	0	1	1	1	0	1	1	18	1	0	1	1	1	1	1	1	1	1	1	4	4	1	1	1	0	0	1	0	1	1
1	1	2	1	3	0	1	1	0	0	1	1	1	1	1	0	1	1	1	0	0	1	1	1	0	1	1	15	1	0	1	0	1	0	0	0	2	3	2	2	3	1	1	0	0	1	1	0	1	1
2	1	1	1	1	0	1	1	0	1	1	1	1	1	1	0	1	1	1	1	0	1	1	1	0	1	1	17	1	0	0	1	1	1	1	1	1	1	2	3	4	1	0	0	0	1	1	0	1	1
1	1	2	1	1	1	1	1	0	1	1	1	0	1	1	0	1	1	1	0	0	1	1	0	0	1	1	15	1	0	1	1	1	1	1	0	3	1	1	3	4	1	0	0	0	0	1	0	1	1
2	1	1	1	1	1	1	1	0	1	1	1	1	1	1	0	1	1	1	1	0	1	1	0	0	1	1	17	1	0	1	1	1	0	0	0	3	2	3	3	3	1	1	0	1	1	1	0	1	1
1	1	2	1	1	1	1	1	0	1	1	1	1	1	1	0	1	1	1	1	0	1	1	1	0	1	1	18	1	1	1	1	1	1	0	1	3	2	3	4	4	1	0	0	0	0	0	0	1	1
2	1	1	1	1	1	1	1	0	0	1	1	0	1	1	0	1	1	1	1	0	1	1	1	0	0	1	15	1	1	1	1	1	0	0	0	2	3	2	2	3	1	1	0	1	1	1	0	2	1
2	2	2	1	1	1	1	1	0	1	1	1	0	1	1	0	1	0	1	1	0	1	1	1	0	1	1	16	1	1	1	1	1	1	1	1	1	1	1	1	2	1	0	0	0	0	0	0	1	1
2	2	1	1	3	1	1	1	0	1	1	1	1	1	1	0	1	0	1	1	0	1	1	1	0	1	1	17	1	0	1	1	1	1	1	0	1	1	3	3	2	1	0	0	0	1	1	0	1	1
1	1	1	1	1	1	1	0	0	1	1	0	0	0	1	0	1	0	1	1	0	1	0	1	0	1	1	12	1	0	1	1	0	0	0	0	2	2	2	2	3	1	0	0	1	1	1	0	2	0
1	1	1	1	1	1	1	1	0	1	1	1	1	1	1	0	1	0	1	1	0	1	1	0	0	1	1	16	0	1	1	1	1	1	0	1	3	1	1	3	2	1	0	0	0	0	1	1	1	1
1	1	1	1	1	0	0	0	0	0	1	1	0	1	1	0	1	1	0	0	0	0	0	1	0	0	1	8	1	1	1	1	1	1	1	1	1	1	1	1	1	1	0	0	0	0	0	0	1	1
2	1	1	1	1	1	1	0	0	1	1	1	0	1	0	0	1	1	1	1	0	1	1	0	0	1	1	14	1	1	1	1	1	1	1	0	3	2	2	4	4	1	0	0	0	0	1	0	2	0
1	1	2	1	1	1	1	1	0	1	1	1	1	1	1	0	1	1	0	0	0	1	1	0	0	1	1	15	1	0	1	1	1	1	0	0	3	2	2	2	3	1	0	0	0	0	0	0	1	1
2	3	1	2	1	1	1	1	0	1	1	1	1	1	1	0	1	1	1	1	0	1	1	1	0	1	1	18	1	1	1	1	1	0	1	0	3	1	2	2	3	0	1	0	1	1	1	0	1	1
1	1	2	1	1	0	1	1	0	1	1	1	1	1	1	0	1	1	1	0	0	1	1	1	0	1	1	16	1	0	1	1	1	0	1	0	2	1	2	4	4	1	0	0	0	0	0	0	1	1
2	1	1	1	1	1	1	1	0	1	1	1	1	1	1	0	1	0	1	0	0	1	1	1	0	1	1	16	1	0	1	1	1	1	1	0	1	1	3	4	4	1	0	0	1	1	0	0	1	1
2	1	1	1	1	1	1	1	0	1	1	1	1	1	1	0	1	0	1	0	0	1	1	1	0	1	1	16	1	1	1	1	1	1	1	1	1	1	3	3	3	1	0	0	0	1	1	0	1	1
2	1	2	1	1	0	1	1	0	1	1	1	1	1	1	0	0	1	1	1	0	1	1	1	0	1	1	16	1	0	1	1	1	1	1	0	1	1	2	4	4	0	0	0	0	0	0	1	1	1
2	1	1	1	1	1	1	1	0	1	1	1	1	1	1	0	0	1	1	1	0	1	1	0	0	1	1	16	1	0	1	1	1	1	1	0	3	1	3	4	4	1	0	0	0	0	1	0	1	1
2	1	1	1	1	0	1	1	0	1	1	1	1	1	1	0	1	1	0	0	0	1	1	0	0	1	1	14	0	0	1	1	1	0	1	0	1	1	2	3	4	1	1	0	1	1	1	1	1	1
2	2	2	1	1	1	1	1	0	1	1	0	0	1	0	0	1	1	1	1	0	1	0	0	0	1	1	13	1	1	1	1	1	1	1	1	3	1	2	3	3	1	0	0	0	0	0	0	1	1
2	3	1	1	1	1	1	1	0	1	1	1	0	1	1	0	1	0	1	1	0	1	1	1	0	1	1	16	1	1	1	1	1	0	1	1	3	2	2	2	3	0	0	0	1	5	0	1	1	1
2	3	1	1	1	1	1	1	0	1	1	1	0	1	1	0	1	0	1	1	0	1	1	1	0	1	1	16	1	0	1	1	1	0	0	0	3	2	2	3	4	0	0	0	1	1	0	0	1	1
2	1	2	1	1	1	0	1	0	1	1	1	1	1	1	0	1	0	1	1	0	1	1	1	0	1	1	16	1	0	0	0	0	0	1	0	3	1	3	3	3	0	0	0	0	1	1	0	1	1
2	1	2	1	1	0	1	1	0	1	1	1	1	1	1	0	1	1	1	1	0	1	1	1	0	1	1	17	1	0	1	1	1	0	1	0	3	2	3	2	4	1	0	0	0	0	0	0	1	1
2	2	2	1	1	1	1	1	0	1	1	1	1	1	1	0	1	0	1	0	0	1	1	1	0	1	1	16	1	0	1	1	1	1	1	0	1	1	3	3	4	1	1	0	0	0	1	0	1	1
2	1	2	1	1	1	1	1	0	1	1	1	1	1	1	0	1	1	1	1	0	1	1	1	0	1	1	18	1	1	1	1	1	1	1	0	1	1	3	3	2	1	1	0	1	1	1	1	1	1
1	1	2	1	1	0	1	1	0	1	1	1	1	1	1	0	1	0	1	1	0	1	1	1	0	1	0	15	1	0	1	1	1	1	1	0	3	1	3	3	4	1	0	0	0	1	1	1	1	1
1	1	1	1	1	0	1	1	0	1	1	1	1	1	1	0	0	1	0	1	1	1	1	1	0	1	1	15	1	1	1	1	1	1	0	0	3	2	1	4	4	1	0	0	1	1	0	1	1	1
2	3	1	1	1	1	1	1	0	1	1	1	0	1	1	0	1	0	1	1	0	1	1	1	0	1	1	16	1	1	1	1	0	1	1	0	1	1	3	1	4	1	1	1	1	1	1	1	1	1
1	2	2	1	1	1	1	1	0	1	1	1	1	1	1	0	0	1	1	0	0	1	1	1	0	1	1	16	1	0	1	1	1	1	1	1	1	1	3	1	2	0	0	0	0	0	0	1	1	1
1	1	2	1	1	1	1	1	0	1	1	1	0	1	1	0	1	0	1	0	0	1	1	1	0	1	1	15	1	0	1	1	1	1	0	1	3	2	2	3	2	1	1	0	0	1	0	0	1	1
1	1	2	1	1	0	0	0	0	0	0	0	0	1	0	0	0	1	1	1	0	1	1	0	0	1	1	8	1	1	1	1	1	1	0	1	3	1	3	4	4	1	0	0	0	0	0	0	1	0
1	1	2	1	1	1	0	1	0	0	0	0	0	1	0	0	1	1	1	1	0	1	1	1	0	1	1	12	1	1	1	1	0	0	1	1	2	2	2	4	4	1	0	0	0	0	0	0	1	1
1	1	1	1	1	1	1	1	0	1	1	1	1	1	1	0	1	1	1	1	0	1	1	1	0	1	1	18	1	1	1	1	1	0	1	0	3	2	3	3	1	1	0	0	0	0	0	0	1	1
2	1	1	1	1	1	1	1	0	1	1	1	1	1	1	0	1	1	1	1	0	1	1	1	0	1	1	18	1	0	1	1	1	0	1	1	3	1	3	3	2	1	1	1	1	1	1	1	1	1
1	1	1	1	1	0	1	1	0	1	1	1	1	1	1	0	1	1	1	1	0	1	1	0	0	1	1	16	1	0	1	1	1	1	0	0	3	2	2	3	2	0	0	0	0	1	1	0	2	1
1	1	2	1	1	1	1	1	0	1	1	0	0	1	0	0	1	0	1	1	0	1	1	1	0	1	1	14	1	1	1	1	1	1	1	1	1	1	1	1	1	1	1	1	1	1	1	1	1	1
2	1	1	1	1	0	1	1	0	1	1	1	1	1	1	0	1	1	1	1	0	1	1	0	0	1	1	16	1	0	1	1	1	1	1	1	2	1	2	4	4	1	0	0	0	1	0	0	1	1
2	1	1	1	1	1	0	1	0	1	1	1	1	1	1	0	0	1	0	0	0	1	1	1	0	1	1	14	1	1	1	1	1	1	1	0	3	1	3	4	4	0	0	0	0	1	0	0	1	1
1	1	2	1	1	0	1	0	0	1	1	1	1	1	1	0	0	1	1	1	0	1	1	1	0	1	1	15	1	1	1	1	1	1	1	0	3	2	2	3	4	0	1	0	0	1	1	0	1	1
2	1	1	1	1	1	1	1	0	1	1	1	1	1	1	0	1	1	1	0	0	1	1	1	0	1	1	17	1	0	1	1	1	1	1	0	3	1	3	3	3	1	0	0	1	1	1	0	1	1
2	2	1	1	1	0	1	1	0	1	1	1	0	1	0	0	1	1	1	1	0	1	1	1	0	1	1	15	1	0	1	1	1	1	1	1	1	1	2	1	3	1	0	0	0	1	1	0	1	1
2	2	1	1	1	0	1	1	0	1	1	1	0	1	1	0	1	1	0	0	0	1	1	1	0	1	1	14	1	0	1	1	1	1	1	0	3	1	2	4	4	1	0	0	0	1	1	0	1	1
1	1	1	1	1	0	1	1	0	1	1	1	1	1	1	0	1	0	1	1	0	1	1	1	0	1	1	16	1	0	0	1	1	0	1	0	3	2	2	2	3	1	0	0	0	0	0	0	1	1
2	1	2	1	1	1	1	1	0	0	1	1	1	1	1	0	1	0	1	1	0	1	1	0	0	1	1	15	0	0	1	1	1	0	1	1	3	2	3	4	4	1	0	0	0	1	0	0	1	1
1	1	1	1	1	1	1	1	0	1	1	1	1	1	1	0	1	1	1	1	0	1	1	0	0	1	1	17	1	0	1	1	1	0	0	0	2	3	2	2	3	1	0	0	0	1	1	0	1	0
2	3	1	1	1	0	1	1	0	1	0	1	0	1	1	0	1	0	1	1	0	1	1	1	0	1	1	14	1	1	1	1	1	0	1	0	3	2	2	2	3	1	0	0	0	0	0	0	1	1
2	1	1	1	1	0	1	1	0	1	1	1	1	1	1	0	1	0	1	0	0	1	1	1	0	1	1	15	1	1	1	1	1	1	1	0	1	1	3	4	2	1	1	1	1	1	1	1	1	1
2	1	1	1	1	1	1	0	0	1	1	1	1	1	1	0	0	1	1	1	0	1	1	1	0	1	1	16	1	1	1	1	1	1	1	1	3	1	2	3	4	1	0	0	0	0	0	0	1	1
2	2	1	1	1	1	1	1	0	1	1	1	1	1	1	0	1	1	1	0	0	1	1	1	0	1	1	17	1	0	0	0	1	0	1	1	1	1	3	1	4	1	1	0	0	1	1	1	1	1
2	1	1	1	1	1	1	0	0	1	1	1	1	1	1	0	1	1	1	0	0	1	1	1	0	1	1	16	1	1	1	1	1	1	1	0	3	1	3	2	1	1	1	1	1	1	1	1	1	1
1	1	2	1	1	1	1	1	0	1	1	1	1	1	1	0	0	1	0	1	1	1	1	1	0	1	1	16	1	1	1	1	1	0	1	0	2	1	2	4	4	1	0	0	0	1	0	1	2	1
2	2	1	1	1	1	1	1	0	1	1	1	0	1	1	0	1	1	0	1	0	1	1	0	0	1	1	15	1	0	1	0	1	1	1	1	1	1	3	1	2	1	0	0	0	0	1	0	1	1
1	2	2	1	1	1	1	0	0	0	1	0	0	1	1	0	0	1	0	0	0	1	0	1	0	1	1	10	1	1	1	1	1	0	1	1	3	1	1	1	1	1	0	0	0	0	0	0	1	1
2	2	1	1	1	1	1	0	0	1	1	1	1	1	0	0	0	1	0	1	1	1	0	0	0	0	1	11	1	0	1	1	1	0	0	1	3	1	2	4	4	1	0	0	0	0	0	0	2	1
2	1	1	1	1	0	1	1	0	1	1	1	1	1	1	0	0	1	1	0	0	1	1	1	0	1	1	15	1	1	1	1	1	0	0	0	2	2	3	2	3	1	0	1	0	1	1	1	2	1
2	1	1	1	1	1	0	1	0	1	1	1	1	1	1	0	1	1	1	1	0	1	0	0	0	1	1	15	1	1	1	1	1	1	1	0	3	2	2	1	4	1	0	0	0	0	0	0	1	1
2	1	1	1	1	1	1	1	0	1	1	1	1	1	1	0	1	1	1	1	0	1	1	1	0	1	1	18	0	0	1	1	1	1	1	1	3	1	1	3	2	0	0	0	0	0	0	0	2	1
2	1	1	2	1	1	1	1	0	1	1	1	1	1	1	0	0	1	0	0	0	1	1	0	0	1	1	14	1	0	1	1	1	0	0	0	2	2	2	2	2	1	0	0	0	0	0	0	1	0
2	3	1	1	1	0	1	1	0	1	1	1	1	1	1	0	1	1	1	1	0	1	1	1	0	1	1	17	0	0	1	1	1	0	1	1	3	1	2	2	2	1	1	0	0	1	1	0	1	1
2	1	2	1	1	1	1	1	0	1	1	1	1	1	1	0	1	0	1	0	0	1	1	1	0	1	1	16	1	0	1	1	1	1	1	1	1	1	1	2	3	1	0	0	0	0	0	0	1	1
1	1	2	1	1	0	1	1	0	1	1	1	1	1	1	0	0	1	1	1	0	1	1	1	0	1	1	16	1	0	1	1	1	0	0	0	3	2	2	4	4	1	0	0	0	0	0	0	1	1
1	3	1	1	3	1	1	1	0	1	1	1	1	1	1	0	0	1	0	0	0	1	1	1	0	1	1	15	1	1	1	1	1	0	0	0	1	1	3	2	3	1	0	0	0	0	1	0	1	1
1	1	2	1	1	1	1	1	0	1	1	1	1	1	1	0	0	1	1	0	0	1	1	1	0	1	1	16	1	1	1	1	1	0	0	0	2	2	3	2	3	1	1	0	1	1	1	0	1	1
1	1	2	1	1	1	1	1	0	1	1	1	1	1	0	0	0	1	0	1	1	1	1	1	0	1	1	15	1	1	1	1	1	0	1	0	3	1	3	4	4	0	0	0	0	1	0	0	1	1
1	1	1	1	1	1	0	1	0	1	1	1	1	1	1	0	1	1	1	1	0	1	1	1	0	1	1	17	1	1	1	1	1	1	1	1	3	1	1	3	4	1	0	0	0	0	0	0	1	1
1	3	1	1	3	1	1	1	0	1	1	1	1	1	1	0	1	1	1	1	0	1	1	1	0	1	1	18	1	0	1	1	1	0	1	0	3	2	3	4	2	1	0	0	0	0	0	0	1	1
1	1	2	1	1	1	1	1	0	0	1	0	0	1	1	0	1	1	1	1	0	1	1	1	0	1	1	15	1	1	1	1	1	0	1	0	3	1	3	2	3	1	1	1	0	0	1	0	1	1
1	3	2	1	1	1	1	1	0	1	1	0	0	1	0	0	1	1	0	0	0	1	1	0	0	1	1	12	1	0	1	1	0	1	0	0	1	2	2	3	4	1	0	0	0	1	0	0	1	1
1	3	1	1	1	1	1	1	0	1	1	1	0	1	1	0	0	1	1	1	0	1	1	1	0	1	1	16	1	1	1	1	1	1	1	0	3	1	3	3	2	1	0	0	0	0	0	0	1	1
1	1	2	1	1	1	0	1	0	1	1	1	1	1	1	0	0	1	0	0	0	1	1	1	0	1	1	14	1	0	1	1	1	1	0	0	3	2	2	3	3	1	1	1	1	1	1	1	1	1
1	1	2	1	1	1	1	1	0	1	1	1	0	1	0	0	1	0	1	1	0	1	1	1	0	1	1	15	1	1	1	1	1	1	1	0	1	2	1	4	4	1	0	0	0	0	0	0	1	1
1	1	1	1	1	1	1	1	0	1	1	1	0	1	1	0	0	1	1	0	0	1	1	1	0	1	1	15	1	0	1	1	1	0	1	0	3	2	2	2	3	1	1	1	1	1	1	1	1	1
1	1	2	1	1	1	1	1	0	1	1	1	1	1	1	0	1	1	1	1	0	1	1	1	0	1	1	18	1	0	1	1	1	1	1	1	1	1	1	4	4	1	1	1	0	0	1	0	1	1
1	1	2	1	1	0	1	1	0	1	1	1	1	1	1	0	1	0	1	0	0	1	1	1	0	1	1	15	1	0	1	1	1	0	0	0	3	2	3	3	3	1	0	1	0	0	1	1	1	1
1	1	1	1	1	1	1	1	0	1	1	1	1	1	1	0	1	0	1	1	0	1	1	1	0	1	1	17	1	1	1	1	1	0	0	0	3	2	2	3	4	1	1	1	1	1	1	0	1	1
1	1	1	1	1	1	0	1	0	1	1	1	1	1	1	0	0	1	0	0	0	1	1	1	0	1	1	14	1	1	1	1	1	1	1	0	3	1	3	3	2	1	0	0	0	0	0	0	1	1
1	3	1	1	1	1	1	0	0	0	0	1	1	1	1	0	1	1	1	1	0	1	1	1	0	0	0	13	1	0	1	1	1	1	1	0	3	1	3	1	2	0	0	0	0	1	1	0	1	1
2	1	1	1	1	1	1	1	0	1	1	1	1	1	1	0	1	1	1	0	0	1	1	1	0	1	1	17	1	0	1	1	1	1	1	0	1	1	3	1	4	1	1	0	1	1	1	0	1	1
1	3	1	2	1	0	1	1	0	1	1	1	1	1	1	0	1	0	1	0	0	1	1	1	0	1	1	15	1	0	1	1	1	0	1	0	2	1	2	2	3	1	0	0	0	0	0	0	1	1
1	1	1	1	1	1	1	1	0	0	1	1	1	1	0	0	0	1	0	0	0	1	1	1	0	1	1	13	1	1	1	1	1	1	1	0	3	1	3	4	4	1	0	0	0	0	0	0	1	1
2	1	2	1	1	0	1	1	0	1	1	1	1	1	1	0	1	1	1	1	0	1	1	1	0	1	1	17	1	1	1	1	1	1	1	0	3	1	3	3	2	1	0	0	0	0	0	0	1	1
1	1	2	1	1	1	1	1	0	1	1	1	1	1	1	0	1	1	1	1	0	1	1	1	0	1	1	18	1	1	1	1	1	0	1	0	3	1	2	4	4	1	0	0	0	1	0	0	1	1
1	1	2	1	1	1	1	0	0	0	0	0	0	0	1	0	1	1	0	1	0	1	0	0	0	1	1	9	1	1	1	1	1	0	1	0	1	1	3	4	2	0	0	0	0	0	0	1	1	1
1	1	2	1	1	1	0	1	0	1	1	1	1	1	1	0	0	1	1	1	0	1	1	1	0	1	1	16	1	0	1	1	1	0	0	0	2	2	3	4	3	1	0	0	0	1	1	0	1	1
1	1	1	1	3	0	0	0	0	0	0	0	0	1	0	0	0	1	0	1	1	1	0	0	0	1	1	6	1	0	1	1	1	1	0	0	2	2	1	1	1	0	1	0	0	0	0	0	2	1
1	1	1	1	3	0	0	0	0	0	0	0	0	1	0	0	0	1	0	1	1	1	0	0	0	1	1	6	1	0	1	1	1	1	0	0	2	2	1	1	1	0	1	0	0	0	0	0	2	1
1	1	2	1	1	0	1	1	0	0	1	1	1	1	1	0	1	1	1	0	0	1	1	1	0	1	1	15	1	0	1	1	1	1	0	1	1	1	3	4	4	0	0	0	0	1	1	1	1	1
2	3	1	1	1	1	1	1	0	1	1	1	1	1	1	0	1	1	1	1	0	1	1	1	0	1	1	18	1	0	1	1	0	1	1	0	1	1	3	4	2	1	0	0	0	1	1	0	1	1
1	1	2	1	1	0	1	1	0	1	1	1	1	1	1	0	1	1	1	1	0	1	1	1	0	1	1	17	1	1	1	0	1	0	1	0	2	2	2	2	3	1	0	0	0	0	0	0	1	1
1	3	1	1	3	1	0	1	0	1	1	1	1	1	1	0	1	0	1	1	0	1	1	1	0	1	1	16	1	1	1	1	0	1	0	0	3	1	2	3	3	1	0	0	0	1	1	1	1	1
2	1	1	1	1	0	1	1	0	1	1	1	1	1	1	0	0	1	0	0	0	1	1	1	0	1	1	14	1	1	1	1	1	0	1	1	1	1	3	2	3	1	0	0	0	1	1	0	1	1
1	1	2	1	1	1	0	1	0	1	1	1	0	1	1	0	0	1	1	0	0	1	1	0	0	1	1	13	1	0	1	1	0	1	0	0	3	2	3	3	4	0	0	0	0	1	0	0	1	1
1	1	1	1	1	1	1	1	0	1	1	1	0	1	1	0	1	1	0	1	0	1	1	0	0	1	0	14	1	0	1	0	1	0	1	0	3	1	3	2	2	1	0	0	0	0	0	0	2	1
1	1	2	1	1	0	1	1	0	0	1	1	0	1	1	0	1	1	1	1	0	1	1	1	0	1	0	14	1	0	1	1	1	1	0	1	1	1	1	1	2	0	0	0	0	0	1	0	1	1
2	1	1	1	1	1	1	0	0	1	1	1	1	1	1	0	0	1	0	0	0	1	1	0	0	1	1	13	1	0	1	1	1	1	1	0	3	1	3	3	2	1	0	0	0	0	0	0	2	1
1	1	2	1	1	1	1	1	0	1	1	1	1	1	1	0	1	0	1	1	0	1	1	1	0	1	1	17	1	0	1	1	1	1	1	1	3	1	3	4	3	0	1	0	0	0	1	1	1	1
2	3	1	1	1	1	1	1	0	0	1	1	1	1	1	0	1	1	1	0	0	1	1	1	0	1	1	16	1	1	1	1	1	0	1	0	2	1	2	3	3	0	0	0	0	0	1	0	2	0
1	1	1	1	1	0	1	1	0	1	1	1	1	1	1	0	1	1	1	1	0	1	1	1	0	0	1	16	1	1	1	1	1	1	1	0	1	1	2	1	1	1	1	1	1	1	1	1	1	1
1	3	2	1	1	1	0	1	0	1	1	1	0	1	1	0	1	0	0	0	0	1	1	1	0	0	0	11	1	1	1	1	1	1	1	1	3	1	3	2	3	0	0	0	0	0	0	1	1	0
1	3	1	1	1	1	1	1	0	1	1	1	1	1	1	0	1	1	1	0	0	1	1	1	0	1	1	17	1	0	1	1	1	1	0	0	3	3	2	3	3	1	1	0	0	1	1	0	1	1
1	1	2	1	1	0	1	1	0	0	1	1	0	1	1	0	0	1	1	0	0	1	1	0	0	1	1	12	1	0	1	0	1	0	1	1	3	1	1	2	3	0	0	0	0	1	0	0	2	1
1	1	2	1	1	1	1	1	0	1	1	1	0	1	1	0	0	1	1	1	0	1	1	1	0	1	1	16	1	1	1	1	1	0	1	0	2	2	2	4	4	1	0	0	0	0	0	0	1	1
2	1	1	1	2	1	1	1	0	1	1	0	0	1	0	0	1	1	1	1	0	1	1	1	0	1	1	15	1	1	1	1	1	0	0	0	1	1	3	4	4	1	1	1	1	1	1	1	1	0
1	1	2	1	1	0	1	1	0	1	1	1	1	1	1	0	0	1	0	0	0	1	1	1	0	1	1	14	1	1	1	1	1	1	1	0	1	1	1	1	1	0	0	0	0	1	1	0	2	1
1	1	2	1	1	0	1	1	0	1	1	1	1	1	1	0	1	0	1	0	0	1	1	1	0	1	1	15	1	0	1	1	1	1	1	1	3	1	1	4	4	1	0	1	0	0	1	1	1	1
1	1	2	1	1	1	1	1	0	1	1	1	1	1	1	0	0	1	0	0	0	1	1	1	0	1	1	15	1	0	1	1	1	1	1	1	3	1	2	4	4	1	0	0	0	0	0	0	1	0
1	1	2	1	1	1	1	1	0	1	1	1	1	1	1	0	1	1	1	1	0	1	1	1	0	1	1	18	1	0	0	0	0	1	1	1	1	1	3	1	4	1	0	0	0	1	1	0	1	1
1	1	2	1	3	1	1	0	0	1	0	1	0	1	1	0	0	1	0	0	0	1	1	1	0	1	1	12	1	1	0	1	0	0	0	0	2	3	2	2	4	0	0	0	0	1	0	0	1	1
2	1	1	1	3	1	0	1	0	1	1	1	1	1	1	0	0	1	0	0	0	1	1	1	0	1	1	14	1	1	1	1	1	1	1	0	1	1	2	2	3	0	0	0	0	0	1	0	1	1
1	1	2	1	1	0	1	1	0	1	1	1	1	1	1	0	0	1	1	1	0	1	1	1	0	1	1	16	1	1	1	1	1	1	0	0	1	2	3	4	2	1	0	1	0	1	0	0	1	1
1	3	1	1	2	1	1	1	0	1	1	1	0	1	1	0	1	1	1	1	0	1	1	1	0	1	1	17	1	1	0	0	1	0	1	0	3	2	2	4	3	1	1	1	0	0	1	0	1	1
1	1	2	1	1	1	1	0	0	1	1	1	1	1	1	0	1	1	1	1	0	1	1	1	0	1	1	17	1	1	1	1	1	0	0	0	3	2	3	3	2	0	0	0	0	1	0	0	1	1
2	3	1	1	1	1	1	0	0	0	1	1	0	1	1	0	1	1	1	1	0	1	1	1	0	1	1	15	1	1	1	1	1	1	1	1	1	1	1	1	1	1	0	0	0	0	0	0	1	0
2	1	1	1	1	1	1	1	0	1	1	1	1	1	1	0	1	1	1	0	0	1	1	1	0	1	1	17	1	1	1	1	1	0	1	0	2	1	3	2	2	1	1	1	1	1	1	1	1	1
2	1	2	1	3	1	1	1	0	1	1	1	1	1	1	0	1	0	1	1	0	1	1	1	0	1	1	17	1	0	0	0	1	0	0	0	3	2	2	3	3	0	0	0	1	1	0	0	1	1
1	3	2	1	3	1	1	1	0	1	1	1	0	1	1	0	1	0	1	0	0	1	1	1	0	1	1	15	1	0	1	1	1	1	1	0	3	1	3	3	2	1	1	1	1	1	1	1	1	1
1	1	2	1	1	1	1	0	0	1	1	1	1	1	1	0	0	1	1	1	0	1	1	1	0	1	1	16	1	1	1	1	1	1	1	0	3	1	2	2	4	1	0	1	0	0	0	0	1	1
1	1	2	1	1	0	1	1	0	1	1	1	1	1	1	0	0	1	0	1	1	1	1	1	0	1	1	15	1	0	1	1	1	1	1	0	3	1	2	4	4	0	1	0	1	1	0	0	2	1
2	1	2	1	1	1	1	1	0	1	1	1	1	1	1	0	1	0	1	1	0	1	1	1	0	1	1	17	1	1	1	1	1	1	1	0	3	2	3	2	3	1	0	0	0	0	0	0	1	1
1	3	2	1	1	1	1	0	0	0	0	0	0	1	0	0	1	1	0	1	0	1	0	0	0	1	1	9	1	0	1	1	1	1	0	0	3	2	2	3	3	0	0	0	1	0	0	0	1	1
1	1	2	1	1	1	0	1	0	1	1	1	1	1	1	0	1	0	1	1	0	1	1	1	0	0	1	15	1	1	1	1	1	0	0	0	3	1	3	3	3	0	0	0	0	0	1	0	1	1
1	1	2	1	1	1	1	0	0	0	0	0	0	1	0	0	0	1	1	1	0	1	0	0	0	1	0	8	1	1	1	1	1	0	1	0	2	2	2	4	3	1	0	0	0	0	0	0	1	1
1	1	1	1	1	1	1	1	0	1	1	1	1	1	1	0	0	1	0	0	0	1	1	1	0	1	1	15	1	0	1	1	1	0	0	0	2	3	2	2	3	0	0	0	0	0	1	0	2	0
1	1	1	1	1	0	1	1	0	1	1	1	1	1	1	0	1	1	1	1	0	1	1	1	0	1	1	17	1	0	1	1	1	1	1	0	3	1	1	1	2	1	0	0	0	0	0	0	1	1
2	3	1	2	1	1	1	1	0	1	1	1	1	1	1	0	1	0	1	0	0	1	1	1	0	1	1	16	1	1	1	1	1	0	1	0	2	1	2	3	3	0	0	0	0	1	1	0	1	1
2	3	1	1	1	1	1	0	0	1	1	1	1	1	1	0	1	1	0	1	0	1	1	1	0	1	1	16	1	1	1	1	1	0	0	0	3	2	3	4	4	1	0	0	0	0	0	0	1	1
1	1	2	1	2	1	0	1	0	1	1	1	1	1	1	0	0	1	0	0	0	1	1	1	0	0	1	13	1	0	1	1	1	0	0	0	2	1	3	2	2	1	0	0	0	0	0	0	1	1
2	1	2	1	1	1	1	1	0	1	1	1	1	1	1	0	1	0	1	0	0	1	1	1	0	1	1	16	1	1	1	1	1	1	1	1	1	1	1	3	2	1	1	0	1	0	1	0	1	1
1	1	2	1	1	1	1	1	0	1	1	1	1	1	1	0	1	1	1	1	0	1	1	1	0	1	1	18	1	1	1	1	1	1	1	1	1	1	1	4	4	1	0	0	0	1	1	0	1	1
2	3	1	1	1	1	0	1	0	1	1	1	1	1	1	0	1	1	1	0	0	1	1	1	0	1	1	16	1	1	1	1	1	1	1	0	3	1	3	3	2	1	0	0	0	1	1	1	1	1
1	1	2	1	1	1	1	0	0	1	1	1	1	1	1	0	0	1	0	0	0	1	0	0	0	1	1	12	1	1	0	1	1	1	1	0	1	2	2	4	4	0	0	0	0	0	0	1	1	1
2	1	1	1	1	1	1	1	0	0	0	0	0	1	1	0	1	1	1	1	0	1	1	1	0	1	1	14	0	0	1	1	1	0	1	0	3	1	2	4	4	1	1	0	0	1	0	1	1	1
1	1	2	2	1	0	1	1	0	1	1	1	1	1	1	0	1	1	1	1	0	1	1	1	0	1	1	17	1	1	1	1	1	1	1	1	3	2	2	3	3	1	0	0	0	0	0	0	1	1
2	1	1	1	1	1	1	1	0	1	1	1	1	1	1	0	1	0	1	1	0	1	1	1	0	1	1	17	1	1	1	1	1	1	1	0	1	1	1	1	3	1	0	0	0	1	0	0	1	1
1	1	2	1	1	0	1	1	0	1	1	1	1	1	1	0	1	0	1	0	0	1	1	1	0	1	1	15	1	1	1	1	1	1	1	0	3	2	3	3	3	1	1	1	1	1	1	1	1	0
1	1	2	1	1	1	1	1	0	1	1	1	0	1	1	0	1	1	1	1	0	1	1	0	0	1	1	16	1	0	1	1	1	1	0	0	3	2	2	2	3	1	1	0	1	0	0	0	1	1
2	3	1	1	1	1	0	1	0	1	1	1	1	1	1	0	0	1	0	1	1	0	1	0	0	1	1	13	0	0	1	1	1	1	1	1	1	1	2	2	3	1	0	0	0	0	0	1	1	1
1	1	1	1	1	0	1	1	0	0	1	1	1	1	1	0	1	1	1	1	0	1	1	1	0	0	1	15	1	1	1	1	1	1	1	0	3	2	3	3	2	1	0	0	0	0	1	0	1	1
2	2	1	1	1	0	1	1	0	1	1	1	1	1	1	0	1	0	1	0	0	1	1	1	0	1	1	15	1	1	1	1	1	1	1	1	1	1	1	3	3	1	0	0	0	1	0	0	1	1
2	1	1	1	1	1	1	0	0	1	1	1	1	1	1	0	0	1	1	1	0	1	1	1	0	1	1	16	0	0	0	1	1	1	1	1	3	2	2	3	4	0	0	0	0	0	0	1	1	1
1	1	1	1	1	1	1	1	0	1	1	1	1	1	1	0	1	1	1	1	0	1	1	0	0	1	1	17	1	0	1	1	1	0	0	0	3	2	2	2	3	1	1	0	0	0	0	0	1	1
1	3	1	1	1	0	1	1	0	1	1	1	1	1	0	0	1	0	1	1	0	1	1	1	0	1	1	15	1	1	1	1	1	0	0	0	3	2	3	3	3	1	0	0	0	1	1	1	2	1
1	1	2	1	3	1	1	1	0	1	1	1	1	1	1	0	1	0	1	1	0	1	1	0	0	1	1	16	1	0	1	1	1	0	1	0	3	1	3	4	3	1	0	0	1	0	1	0	2	1
1	1	2	1	1	1	1	1	0	0	1	1	1	1	1	0	1	0	1	0	0	1	1	1	0	1	1	15	1	1	1	1	1	0	1	0	3	1	3	4	4	0	0	0	0	1	1	0	2	1
1	3	1	1	1	1	1	1	0	0	1	0	0	1	1	0	1	1	1	1	0	1	1	0	0	1	1	14	1	0	1	1	1	1	0	0	1	2	2	3	2	1	0	0	0	1	0	0	1	1
2	2	1	2	1	1	1	1	0	1	1	1	1	1	1	0	1	0	1	1	0	1	1	1	0	1	1	17	1	0	1	1	1	1	1	1	1	1	1	1	1	1	1	1	0	0	0	0	1	1
1	1	2	1	1	0	1	1	0	1	1	1	1	1	0	0	1	0	1	1	0	1	1	1	0	1	1	15	0	1	0	1	1	0	0	0	2	2	2	4	4	1	0	0	1	1	1	0	1	1
1	1	2	1	1	1	1	1	0	1	1	0	1	1	1	0	1	0	1	1	0	1	1	1	0	1	1	16	1	1	1	1	1	1	0	0	3	2	2	3	3	1	1	0	0	0	1	0	2	1
1	1	1	1	1	1	0	1	0	1	1	1	1	0	1	0	1	0	1	1	0	1	1	1	0	1	1	15	1	0	1	1	1	0	1	0	1	2	2	4	4	0	0	0	0	1	0	0	2	1
1	3	2	1	3	1	1	1	0	1	1	1	1	1	0	0	1	1	1	1	0	1	1	1	0	1	1	17	1	0	1	1	1	0	0	0	1	3	2	4	3	1	0	0	0	0	0	0	1	1
1	1	2	1	1	0	1	1	0	1	1	1	1	1	1	0	1	1	1	1	0	1	1	1	0	1	1	17	1	0	1	1	1	1	1	1	3	2	3	2	3	1	0	0	0	1	0	1	1	1
1	1	1	1	3	0	1	1	0	1	1	1	1	1	1	0	1	0	1	0	0	1	1	1	0	1	1	15	1	1	1	1	0	1	1	1	3	1	1	3	2	1	0	0	0	0	0	0	2	1
1	3	2	1	1	1	1	1	0	1	1	1	1	1	1	0	1	1	1	1	0	1	1	1	0	1	1	18	1	1	1	1	1	1	1	0	2	1	2	2	3	1	1	1	1	1	1	1	1	1
2	1	1	1	1	1	1	1	0	1	1	1	1	1	1	0	0	1	0	0	0	1	1	0	0	0	1	13	1	0	1	1	1	0	1	0	3	1	3	2	3	1	1	1	1	1	1	0	1	1
2	3	2	1	3	0	1	1	0	1	1	0	0	1	1	0	1	0	1	1	0	1	1	1	0	1	1	14	1	0	1	1	1	0	1	0	3	2	3	3	2	1	0	0	0	0	0	0	1	1
1	1	2	1	1	1	1	0	0	1	1	1	1	1	1	0	1	0	1	1	0	1	1	1	0	1	1	16	1	1	1	1	1	1	1	1	2	2	2	2	3	1	0	0	0	0	0	0	1	1
1	1	2	1	3	1	1	0	0	0	0	0	0	1	0	0	1	1	0	1	0	0	1	0	0	1	1	9	1	1	1	1	1	0	0	0	2	2	2	2	2	0	0	0	0	1	0	0	1	1
2	1	1	1	1	1	1	1	0	1	1	1	1	1	0	0	1	0	1	1	0	1	1	1	0	1	1	16	1	0	1	1	1	0	1	0	3	1	3	3	2	1	0	0	0	0	0	0	1	1
1	1	1	1	1	0	1	1	0	1	1	1	1	1	1	0	1	1	1	1	0	1	1	0	0	1	1	16	1	1	1	1	1	1	1	0	3	2	3	3	2	1	0	0	0	0	1	0	1	1
2	1	2	1	1	1	1	1	0	1	1	1	1	1	1	0	1	1	1	1	0	1	1	1	0	1	1	18	1	0	1	1	1	1	0	0	3	2	3	2	3	0	0	0	0	1	0	0	1	1
1	1	2	1	1	1	1	1	0	1	1	1	1	1	1	0	1	0	1	1	0	1	1	1	0	1	1	17	1	0	1	1	1	0	1	0	3	1	1	3	2	0	0	0	1	1	1	0	1	1
2	2	1	1	1	1	1	1	0	1	1	1	1	1	1	0	1	1	1	0	0	1	1	1	0	1	1	17	1	0	1	1	1	1	1	0	1	1	3	1	2	1	0	0	0	0	1	0	1	0
2	2	1	1	1	0	1	1	0	1	1	0	0	1	1	0	0	1	0	0	0	1	1	1	0	1	1	12	1	1	1	1	1	1	1	1	1	1	1	1	1	1	0	0	0	0	0	0	1	1
2	2	1	1	1	1	1	1	0	1	1	1	1	1	1	0	1	0	1	1	0	1	1	1	0	1	1	17	1	1	1	1	1	1	1	1	3	1	3	1	2	0	0	0	0	1	0	0	1	1
2	1	1	1	1	1	1	1	0	1	1	1	1	1	1	0	1	0	1	1	0	1	1	0	0	1	1	16	1	0	1	1	1	0	0	1	3	2	2	3	3	0	0	0	0	1	0	0	2	1
1	3	2	1	1	0	1	1	0	1	1	1	1	1	1	0	1	0	1	0	0	1	1	1	0	0	1	14	1	1	1	1	1	1	1	0	3	1	3	3	2	1	0	0	0	0	0	0	1	1
1	1	2	1	1	1	1	1	0	1	1	1	1	1	1	0	1	1	1	0	0	1	1	1	0	1	1	17	1	1	1	1	1	1	1	1	1	1	1	3	2	1	0	0	0	0	0	0	1	1
2	1	2	1	1	1	1	1	0	1	1	1	1	1	1	0	1	1	1	1	0	1	1	1	0	1	1	18	1	1	1	1	1	0	1	1	2	1	2	4	4	1	0	0	0	0	0	0	1	1
1	1	1	1	1	0	1	0	0	0	1	0	0	0	0	0	0	1	0	0	0	1	0	0	0	1	1	6	1	0	1	1	1	0	0	0	3	2	3	3	2	0	1	0	0	0	0	0	1	1
2	1	1	1	1	1	1	1	0	1	1	1	0	1	1	0	1	1	0	1	0	1	1	1	0	1	1	16	1	0	1	1	1	1	1	0	1	1	3	2	3	1	1	0	1	1	1	0	1	1
1	2	1	1	1	1	1	1	0	1	1	1	0	1	1	0	1	1	1	1	0	0	1	1	0	0	1	15	1	1	1	1	1	1	1	1	1	1	1	1	1	1	1	1	0	1	1	0	1	1
1	1	2	1	1	1	1	1	0	1	1	1	1	1	1	0	1	0	1	1	0	1	1	1	0	1	1	17	1	0	1	1	1	1	0	1	1	1	1	4	4	1	0	0	0	0	1	0	1	1
1	1	2	1	1	1	0	1	0	1	1	0	1	1	1	0	1	1	1	1	0	1	1	0	0	1	1	15	1	0	1	1	1	0	0	0	3	2	2	4	4	0	0	0	0	1	1	0	1	1
1	1	2	1	1	0	1	1	0	1	1	1	1	1	1	0	0	1	0	0	0	1	1	0	0	1	1	13	1	1	0	1	1	1	1	0	3	1	3	2	3	0	0	0	0	0	1	1	1	1
2	1	2	1	1	1	1	1	0	1	1	1	1	1	1	0	1	1	1	1	0	1	1	1	0	1	1	18	1	1	1	1	1	1	1	0	1	1	1	1	1	1	0	0	0	1	1	0	1	1
2	1	1	1	1	1	1	1	0	1	1	1	1	1	1	0	1	1	1	1	0	1	1	0	0	1	1	17	1	0	1	1	1	0	0	0	3	2	2	4	4	0	0	0	1	1	1	0	2	1
1	1	2	1	1	1	1	1	0	1	1	1	1	1	1	0	0	1	1	0	0	1	1	1	0	1	1	16	1	1	1	1	1	1	1	1	3	2	3	2	2	1	0	0	1	1	1	0	1	1
1	1	2	1	1	1	1	1	0	1	1	1	0	0	0	0	1	1	1	1	0	1	1	0	0	1	1	14	1	0	1	1	0	0	1	0	3	2	2	4	3	1	0	0	1	1	1	1	1	1
1	1	2	1	1	1	1	1	0	1	1	1	1	1	1	0	1	0	1	0	0	1	1	0	0	1	1	15	1	0	1	1	1	0	1	0	3	1	3	4	4	1	0	0	0	0	0	1	1	1
1	1	2	1	1	0	1	1	0	1	1	1	1	1	1	0	1	0	1	1	0	1	1	1	0	1	1	16	1	0	1	1	1	0	0	0	2	2	2	2	3	1	0	0	0	0	0	0	1	1
1	3	1	1	1	0	1	1	0	1	1	1	1	1	1	0	1	0	1	0	0	1	1	1	0	1	1	15	1	1	1	1	1	1	1	0	1	1	2	2	3	1	1	1	1	1	1	1	1	1
1	1	2	1	1	1	0	1	0	1	1	0	0	1	1	0	1	1	0	1	0	1	1	1	0	1	1	14	1	0	1	0	0	1	1	1	3	1	2	4	4	1	1	0	0	1	0	1	2	1
1	1	2	1	1	1	1	1	0	1	1	1	1	1	1	0	1	0	1	1	0	1	1	1	0	1	1	17	1	1	1	1	1	1	1	1	3	1	3	2	3	1	0	1	0	1	1	1	1	1
2	1	1	1	1	1	1	1	0	1	1	1	1	1	0	0	1	1	1	0	0	1	1	1	0	1	1	16	1	1	1	1	1	1	1	0	3	1	1	1	1	1	1	1	1	1	1	1	1	1
1	1	2	1	1	1	1	1	0	1	1	1	1	1	1	0	1	1	1	1	0	1	1	1	0	1	1	18	1	1	1	1	1	1	1	1	3	1	1	4	4	1	1	0	0	0	1	0	1	1
1	1	2	1	1	1	1	1	0	1	1	1	1	1	1	0	1	0	1	1	0	1	1	0	0	1	1	16	1	0	0	1	1	1	1	1	2	2	2	2	3	1	0	0	0	1	1	1	1	1
2	1	2	1	1	1	0	1	0	1	0	0	0	1	0	0	1	1	1	1	0	1	1	1	0	1	1	13	1	0	1	1	1	1	1	1	1	1	3	2	3	1	0	0	0	0	0	0	1	1
1	1	1	1	1	1	1	1	0	1	0	0	0	1	1	0	0	1	0	0	0	1	1	1	0	1	1	12	0	0	1	1	1	1	1	1	1	1	1	1	2	1	0	0	0	0	0	0	1	0
1	1	2	1	3	1	0	1	0	1	1	1	1	1	1	0	1	1	1	1	0	1	1	0	0	1	1	16	1	0	1	0	0	1	0	0	3	1	2	1	3	0	0	0	0	0	1	0	2	1
1	3	1	1	1	1	0	1	0	1	1	1	0	1	1	0	0	1	0	1	1	1	1	1	0	1	1	14	1	1	1	1	1	0	0	0	3	2	3	3	2	0	0	0	1	0	0	0	1	1
1	1	2	1	1	1	1	1	0	1	1	1	1	1	1	0	1	1	1	1	0	1	1	1	0	1	1	18	1	0	1	1	0	1	1	0	1	1	3	3	4	1	0	0	1	1	1	0	1	1
1	1	1	1	1	1	1	1	0	1	0	1	1	1	0	0	1	0	1	1	0	1	1	1	0	1	1	15	1	0	0	0	1	1	0	0	3	1	1	3	2	1	0	0	0	0	0	0	1	1
1	1	1	1	1	1	1	1	0	1	1	1	0	1	1	0	1	1	1	1	0	1	1	0	0	1	1	16	1	1	1	1	1	0	0	0	3	2	2	2	3	1	1	1	0	0	1	0	2	1
2	1	1	1	1	1	1	1	0	1	1	1	1	1	1	0	1	1	1	1	0	1	1	0	0	1	1	17	0	0	1	1	1	0	0	0	3	2	2	3	3	1	0	0	0	0	1	0	1	1
1	1	2	1	1	0	1	1	0	1	1	1	1	1	1	0	1	0	1	1	0	1	1	1	0	1	1	16	1	1	1	1	1	1	1	0	3	1	3	3	3	0	0	1	0	0	0	0	1	1
1	3	1	1	1	1	1	1	0	1	1	1	0	1	1	0	1	1	1	1	0	1	1	1	0	1	1	17	1	1	1	1	1	1	1	0	3	2	2	3	3	1	1	0	0	0	0	0	1	1
1	2	1	1	1	1	1	1	0	1	1	0	1	1	0	0	1	1	1	0	0	1	1	0	0	1	1	14	0	0	1	1	1	1	0	0	3	1	2	4	4	1	0	0	1	1	0	0	1	0
2	3	1	1	1	1	0	1	0	1	0	0	0	0	0	0	1	1	0	1	0	0	0	1	0	1	1	9	1	1	1	1	1	1	0	0	1	2	3	2	2	1	0	0	0	0	0	0	1	0
1	2	1	1	1	1	1	1	0	1	1	0	1	1	0	0	1	1	1	0	0	1	1	0	0	1	1	14	0	0	1	1	1	1	0	0	3	1	2	4	4	1	0	0	1	1	0	0	1	0
1	3	2	1	1	0	1	1	0	1	1	1	1	1	1	0	0	1	1	0	0	1	1	1	0	1	1	15	1	1	1	1	1	0	0	0	3	2	3	3	4	1	0	0	0	1	0	1	1	1
1	1	1	1	1	1	1	1	0	1	1	1	1	1	1	0	1	1	1	0	0	1	1	0	0	1	1	16	1	0	1	1	1	1	1	0	1	1	2	3	4	1	0	0	0	0	0	0	2	1
2	1	2	1	1	1	1	1	0	1	1	0	1	1	0	0	1	1	1	1	0	1	1	1	0	1	1	16	1	0	1	1	1	0	1	0	2	2	2	2	3	1	1	0	1	1	1	0	1	1
1	1	2	1	1	0	1	1	0	1	1	1	1	1	1	0	1	1	1	1	0	1	1	1	0	1	1	17	1	0	0	1	1	1	1	0	2	3	2	2	3	1	0	0	0	0	0	0	1	1
1	1	1	1	1	1	0	1	0	1	1	1	1	1	1	0	1	1	1	0	0	1	1	1	0	1	1	16	0	0	1	1	0	0	1	0	3	2	3	4	4	1	1	0	0	0	0	1	1	1
1	1	2	1	1	1	1	1	0	0	1	1	0	1	1	0	1	1	1	1	0	1	1	1	0	1	1	16	1	0	1	1	1	1	1	0	1	2	1	1	4	1	0	0	0	0	0	0	1	0
2	1	1	1	1	1	1	1	0	1	1	1	1	1	1	0	1	1	1	1	0	1	1	0	0	1	1	17	0	0	1	1	1	0	1	0	2	2	2	2	3	1	0	0	0	1	0	0	1	1
2	3	1	2	1	1	0	1	0	1	1	1	1	1	1	0	0	1	0	0	0	1	1	1	0	1	1	14	0	0	1	1	1	0	0	0	2	2	3	3	2	0	0	0	0	1	0	0	1	0
1	2	2	1	1	1	1	1	0	1	1	1	1	1	1	0	1	0	1	1	0	1	1	1	0	1	1	17	1	0	1	1	1	1	1	0	1	1	3	4	4	1	0	0	0	0	0	0	1	1
1	1	2	1	1	0	1	1	0	1	1	1	1	1	1	0	1	1	1	1	0	1	1	1	0	1	1	17	1	0	1	1	1	1	1	1	3	1	3	3	2	1	1	1	0	0	1	1	1	1
1	1	1	1	1	1	1	1	0	1	1	1	1	1	1	0	1	0	1	1	0	1	1	1	0	1	1	17	1	0	1	1	1	1	1	0	2	1	3	2	3	1	0	0	1	1	0	0	2	1
1	1	2	1	1	1	1	1	0	1	1	1	0	1	1	0	1	1	1	1	0	1	1	1	0	1	1	17	1	1	1	1	1	1	1	0	3	1	1	1	1	1	1	1	1	1	1	1	1	1
1	3	2	1	1	1	1	1	0	1	1	1	1	1	1	0	1	1	1	1	0	1	1	0	0	1	1	17	1	1	1	1	1	0	1	0	2	1	2	2	3	0	0	0	1	1	1	0	1	1
1	1	1	1	1	0	1	1	0	1	1	0	0	1	0	0	1	1	1	1	0	1	0	1	0	1	1	13	1	1	1	1	1	0	0	0	2	2	2	2	3	1	1	0	0	1	1	0	2	1
1	2	2	1	3	1	1	1	0	1	0	1	1	1	1	0	1	0	1	0	0	1	1	0	0	1	1	14	0	0	0	0	1	0	0	0	3	2	3	3	4	0	0	0	1	1	1	0	2	1
2	1	2	1	1	1	1	1	0	1	1	1	1	1	1	0	1	1	1	1	0	1	1	1	0	1	1	18	1	0	1	1	1	0	0	0	1	2	2	3	3	1	0	0	0	0	0	0	1	1
1	1	2	1	1	0	1	1	0	1	1	1	1	1	1	0	1	1	1	1	0	1	1	0	0	1	1	16	1	1	0	1	0	1	1	1	1	1	3	2	3	0	0	0	1	0	0	0	1	1
1	1	2	1	1	1	1	0	0	1	1	1	1	1	1	0	1	0	1	0	0	1	1	1	0	1	1	15	1	1	1	1	1	1	1	1	1	1	2	4	4	0	0	0	0	0	1	0	1	1
1	1	1	1	1	1	1	1	0	1	1	1	1	1	1	0	1	0	1	0	0	1	1	1	0	1	1	16	1	1	1	1	1	0	0	0	2	1	3	2	3	1	0	0	0	1	0	0	1	1
1	1	1	1	2	1	1	1	0	1	1	1	1	1	1	0	1	1	1	1	0	1	1	1	0	1	1	18	1	1	1	1	1	1	0	0	3	2	2	3	3	1	0	0	0	1	1	0	2	1
1	1	1	1	1	1	1	1	0	1	1	1	1	1	1	0	1	1	1	1	0	1	1	0	0	1	1	17	1	0	1	1	1	0	1	0	3	1	2	4	3	1	0	0	1	0	1	0	1	1
1	1	2	1	1	1	1	1	0	1	1	1	1	1	1	0	1	0	1	1	0	1	1	1	0	1	1	17	1	0	1	1	1	1	0	1	3	2	3	2	4	1	0	0	0	0	0	0	1	1
1	1	2	1	1	1	1	1	0	1	1	1	1	1	1	0	1	1	0	0	0	1	1	1	0	1	1	16	1	0	1	1	1	0	1	0	2	3	2	2	3	0	1	1	0	1	0	0	1	1
1	1	2	1	1	1	1	1	0	1	1	1	0	1	0	0	1	1	1	1	0	1	1	0	0	1	1	15	1	0	1	1	1	1	1	0	3	1	2	3	2	1	0	0	0	1	1	0	1	1
1	1	2	1	1	1	1	1	0	1	1	1	0	1	0	0	1	1	1	1	0	1	1	1	0	1	1	16	1	1	1	1	1	1	1	0	3	1	2	3	3	1	0	0	0	1	0	0	1	1
1	1	1	1	1	1	1	1	0	1	1	1	1	1	1	0	1	1	1	1	0	1	1	1	0	1	1	18	1	0	1	1	1	1	1	0	3	1	2	2	3	1	0	0	1	0	1	0	2	1
1	1	1	1	1	0	1	1	0	1	1	1	1	1	0	0	0	1	0	0	0	1	1	1	0	1	1	13	1	1	1	1	1	1	1	0	1	1	3	4	4	1	0	0	0	1	1	0	1	1
2	1	2	1	1	1	1	1	0	1	1	1	1	1	1	0	1	1	1	0	0	1	1	1	0	1	1	17	1	1	1	1	1	1	1	0	3	1	1	2	2	1	0	0	0	1	0	0	1	1
2	1	1	1	1	1	1	1	0	1	1	1	1	1	1	0	1	1	1	0	0	1	1	1	0	1	1	17	1	1	1	1	1	1	1	0	3	1	2	3	3	1	0	0	0	1	1	1	1	1
2	1	1	1	3	1	1	0	0	0	0	0	0	1	0	0	0	1	1	1	0	1	0	0	0	0	1	8	1	1	1	1	1	1	0	0	2	2	2	2	3	1	0	0	0	0	0	0	1	1
1	1	2	1	1	0	1	0	0	0	0	0	0	1	0	0	0	1	1	1	0	1	1	0	0	1	1	9	1	0	1	1	1	1	0	0	3	1	3	1	3	0	0	0	0	1	0	0	1	1
1	1	1	1	1	1	0	1	0	0	0	0	0	1	0	0	1	1	0	1	0	1	0	0	0	1	1	9	0	0	1	1	1	1	1	1	3	2	3	2	4	1	0	0	0	0	0	0	2	1
2	3	1	1	1	0	1	1	0	1	1	1	1	1	1	0	0	1	0	0	0	1	1	1	0	1	1	14	1	1	1	1	1	1	1	0	3	1	1	3	2	1	0	1	0	1	1	0	1	1
2	1	1	1	1	1	1	1	0	1	1	1	1	1	1	0	1	1	1	1	0	1	1	1	0	1	1	18	1	0	1	1	1	0	1	0	3	1	3	2	2	1	0	0	0	0	0	0	1	1
1	1	2	1	1	1	1	1	0	1	1	1	0	1	1	0	0	1	0	0	0	1	1	1	0	1	1	14	1	1	1	1	1	1	1	1	3	1	3	3	2	0	1	0	1	0	1	0	1	1
1	1	2	1	1	0	1	1	0	1	1	1	0	1	1	0	1	0	1	1	0	1	1	0	0	1	1	14	1	0	1	1	1	0	1	0	3	1	2	4	4	1	0	0	0	1	1	1	1	1
2	1	2	1	1	1	1	1	0	1	1	1	1	1	1	0	1	0	1	1	0	1	1	0	0	1	1	16	0	0	1	0	1	0	0	0	3	2	3	4	4	0	0	0	0	1	0	0	2	1
2	1	1	1	1	1	1	1	0	1	1	1	1	1	1	0	1	1	1	0	0	1	1	1	0	1	1	17	1	1	1	1	1	0	1	0	3	1	2	3	4	1	1	0	1	1	1	0	1	1
2	1	1	1	1	1	1	1	0	1	1	1	1	1	1	0	1	1	1	0	0	1	1	1	0	1	1	17	1	0	1	1	1	0	1	0	1	2	3	4	4	1	1	0	0	0	0	0	1	1
2	1	1	1	1	1	0	1	0	1	1	1	1	1	1	0	1	1	1	0	0	1	1	0	0	1	1	15	1	0	1	1	1	1	1	0	3	1	3	2	4	1	0	0	0	0	0	0	1	0
2	1	2	1	1	1	0	1	0	1	1	1	1	0	1	0	1	1	1	1	0	1	1	1	0	1	1	16	1	0	1	0	1	1	1	0	1	1	3	1	1	1	0	0	0	0	0	1	1	1
1	1	2	1	1	1	1	1	0	1	1	1	0	1	0	0	0	1	1	1	0	1	1	1	0	0	1	14	1	1	1	1	1	1	1	1	1	2	3	3	2	1	0	0	0	1	1	0	1	1
2	2	1	1	1	1	1	1	0	0	1	1	1	1	0	0	0	1	1	1	0	1	1	1	0	1	1	15	1	0	1	1	1	0	1	1	1	1	1	4	4	1	0	0	0	1	0	1	1	1
1	1	1	1	1	1	1	1	0	1	1	0	0	1	1	0	1	1	1	1	0	1	1	0	0	1	1	15	1	0	1	1	1	1	0	0	1	2	3	2	3	1	0	0	0	0	1	1	1	1
1	1	1	1	1	1	1	1	0	1	1	1	1	1	1	0	1	1	1	1	0	1	1	1	0	1	1	18	1	1	1	1	1	1	1	0	3	1	3	2	3	1	0	0	1	1	1	0	1	1
1	1	1	1	1	1	1	1	0	0	1	1	1	1	1	0	1	1	1	1	0	1	1	1	0	1	1	17	1	0	1	1	1	1	0	0	1	2	3	4	4	1	1	1	1	0	0	0	1	1
1	1	1	1	1	1	1	1	0	1	1	1	0	1	0	0	1	1	1	1	0	1	1	0	0	1	1	15	1	0	1	1	1	1	0	0	3	2	2	4	2	1	1	0	0	0	0	1	1	0
2	1	1	1	1	1	1	1	0	1	1	1	1	1	1	0	1	0	1	1	0	1	1	0	0	1	1	16	1	0	1	1	1	1	1	0	2	1	2	4	4	1	0	0	0	0	0	1	1	1
1	3	1	1	1	0	1	1	0	0	1	1	0	1	1	0	0	1	1	0	0	1	1	1	0	0	1	12	1	1	1	0	0	0	0	1	3	1	1	4	4	1	0	0	0	0	0	0	1	1
2	3	1	1	1	0	1	1	0	1	1	1	1	1	1	0	1	0	1	0	0	1	1	1	0	1	1	15	0	0	0	0	1	1	0	0	3	1	3	2	3	1	1	1	1	1	1	1	2	1
1	1	2	1	1	1	1	1	0	1	1	1	1	1	1	0	1	1	1	1	0	1	1	1	0	1	1	18	1	0	1	1	0	0	1	0	3	1	2	4	4	1	0	0	0	0	1	0	1	1
2	1	2	1	1	1	1	1	0	1	1	1	1	1	1	0	1	1	1	1	0	1	1	0	0	1	1	17	1	0	1	1	0	0	1	1	1	1	1	2	3	0	0	0	1	0	0	1	1	1
1	1	2	1	1	1	1	1	0	1	1	1	1	1	1	0	1	1	1	1	0	1	1	1	0	1	1	18	1	1	1	1	1	1	1	1	1	1	2	3	3	1	0	0	0	1	1	1	2	1
2	1	1	1	1	1	1	1	0	1	1	1	1	1	1	0	1	1	1	1	0	1	1	0	0	1	1	17	1	0	1	1	1	1	1	0	3	1	2	1	3	1	1	1	1	1	1	1	1	0
1	1	2	1	1	1	1	0	0	0	0	0	0	1	0	0	1	1	0	1	0	1	0	0	0	0	1	8	1	1	1	1	1	1	1	0	3	2	3	2	3	0	0	0	0	1	0	0	1	1
1	1	2	1	1	1	0	1	0	1	1	1	1	1	1	0	1	1	1	0	0	1	1	1	0	1	1	16	1	1	1	1	1	0	1	0	2	1	2	2	2	0	0	0	0	1	0	0	1	1
1	3	2	1	1	1	1	1	0	1	1	1	1	0	0	0	1	1	1	1	0	1	1	0	0	1	1	15	1	0	1	1	1	1	1	0	3	2	3	2	3	0	0	0	0	1	0	0	1	1
1	1	1	1	1	1	1	0	0	0	0	1	1	1	1	0	1	1	1	1	0	1	1	0	0	1	1	14	1	1	1	1	1	1	1	1	1	1	2	1	3	1	0	0	0	0	0	0	1	1
1	1	1	1	2	1	1	0	0	1	1	1	1	1	1	0	1	1	1	0	0	1	1	1	0	0	1	15	0	1	1	1	0	1	0	1	1	2	3	4	2	1	0	0	0	0	0	0	1	1
2	1	1	1	1	1	1	0	0	1	1	1	0	1	1	0	0	1	0	0	0	1	1	1	0	1	1	13	1	0	1	1	1	1	1	1	1	1	3	2	2	0	0	0	0	0	1	0	1	1
2	1	2	1	1	0	1	1	0	1	1	1	1	1	1	0	1	0	1	1	0	1	1	1	0	1	1	16	1	1	1	1	0	0	1	0	2	1	3	2	3	1	0	0	0	1	1	0	1	1
2	1	2	1	1	1	0	1	0	1	1	1	1	1	1	0	0	1	0	0	0	1	1	1	0	1	1	14	1	1	1	1	1	1	1	1	1	1	3	2	3	1	0	0	0	0	0	0	1	1
2	1	1	1	2	1	1	0	0	0	0	0	1	0	0	0	0	1	0	0	0	0	0	0	1	1	1	6	0	0	0	0	0	0	0	0	2	2	2	2	3	0	0	0	0	1	0	0	2	1
2	1	2	1	1	1	1	1	0	1	1	1	1	1	1	0	1	0	1	1	0	1	1	1	0	1	1	17	1	0	1	1	1	1	1	0	1	1	3	2	3	1	0	0	0	0	0	0	1	1
1	1	1	1	1	1	0	1	0	1	1	1	1	1	1	0	1	0	1	0	0	1	1	1	0	1	1	15	1	1	1	1	1	1	1	0	3	1	3	3	2	1	0	0	0	1	1	0	1	1
2	1	2	1	1	1	1	1	0	1	1	1	1	1	1	0	1	1	1	0	0	1	1	1	0	1	1	17	1	0	1	1	1	1	1	0	3	2	3	1	4	1	0	0	1	1	0	0	1	1
1	1	2	1	1	1	1	1	0	1	1	1	1	1	1	0	1	1	1	1	0	1	1	1	0	1	0	17	1	1	1	1	1	1	1	1	2	1	1	2	3	1	0	0	0	1	0	0	1	1
1	3	1	1	1	1	1	1	0	1	1	1	1	1	1	0	1	1	1	1	0	1	1	1	0	1	1	18	1	0	1	1	1	0	0	0	3	2	2	4	3	1	0	1	0	0	1	0	1	1
1	3	1	1	1	1	1	1	0	1	1	1	0	1	1	0	1	1	1	1	0	1	1	1	0	1	1	17	0	0	1	1	1	0	0	0	3	2	2	3	3	1	0	0	0	1	0	0	1	1
1	1	2	1	1	1	1	1	0	1	1	1	1	1	1	0	1	0	1	1	0	1	1	1	0	1	0	16	1	1	1	1	1	0	1	0	2	2	3	2	4	1	0	0	0	0	0	0	1	1
2	2	1	1	1	1	1	1	0	1	1	1	1	0	1	0	1	1	1	1	0	1	1	1	0	1	1	17	1	0	1	1	1	0	1	1	3	1	3	4	1	1	0	0	0	0	0	0	1	1
1	1	1	1	1	0	1	1	0	1	1	0	1	1	1	0	0	1	0	0	0	1	1	1	0	1	1	13	1	0	1	1	1	0	1	0	2	2	3	4	4	1	0	0	1	1	1	0	1	1
2	2	1	1	1	1	1	1	0	1	1	1	1	0	1	0	1	1	1	1	0	1	1	1	0	1	1	17	1	0	1	1	1	0	1	1	3	1	3	4	1	1	0	0	0	0	0	0	1	1
2	1	1	1	1	0	1	1	0	1	1	1	0	1	1	0	1	0	1	0	0	1	1	1	0	1	1	14	1	0	1	1	1	0	0	0	3	2	2	3	3	1	0	0	0	0	0	0	1	1
2	1	1	1	1	1	1	1	0	0	1	1	1	1	1	0	1	1	1	0	0	1	1	1	0	1	1	16	1	1	1	1	1	1	1	0	3	1	3	3	2	1	0	0	0	0	0	0	1	1
2	2	1	1	1	1	1	1	0	1	0	1	0	1	0	0	1	1	0	1	0	1	1	0	0	1	1	13	1	0	1	1	1	1	1	1	1	1	2	1	4	1	1	1	1	1	1	1	1	1
2	1	1	1	1	1	1	0	0	1	1	1	1	1	1	0	0	1	0	0	0	1	1	1	0	1	1	14	0	0	0	0	1	0	0	0	2	2	2	2	2	1	0	0	0	0	0	0	1	1
1	1	1	1	1	1	0	0	0	1	1	1	1	1	1	0	1	1	0	0	0	1	1	1	0	1	1	14	1	1	1	1	1	1	1	0	1	1	1	1	2	1	0	0	0	0	0	0	1	1
1	1	2	1	1	0	1	1	0	1	1	1	1	1	1	0	1	0	1	1	0	1	1	1	0	1	1	16	1	1	1	1	1	0	0	0	2	3	2	3	2	1	1	1	1	1	1	1	2	1
1	1	1	1	1	1	1	0	0	0	1	1	1	1	1	0	1	1	0	0	0	1	1	1	0	1	1	14	1	1	1	1	1	1	1	0	1	1	3	4	4	1	0	0	0	0	0	0	1	1
1	2	1	1	1	1	1	1	0	0	1	1	0	1	1	0	1	1	1	1	0	1	1	1	0	1	1	16	1	1	1	1	1	1	1	1	1	1	3	4	4	1	0	0	0	0	0	0	1	0
1	1	2	1	1	0	1	1	0	1	1	1	1	0	1	0	1	0	1	1	0	1	1	1	0	1	1	15	1	1	1	1	1	1	1	1	1	2	2	4	2	1	1	1	1	1	1	1	1	1
1	1	1	1	3	1	1	1	0	1	1	1	1	1	1	0	1	0	1	0	0	1	1	1	0	1	0	15	1	1	1	1	1	0	1	0	3	1	3	1	4	1	0	0	0	0	0	0	1	1
1	1	2	1	1	0	1	1	0	1	1	1	1	1	1	0	1	1	1	0	0	1	1	1	0	1	1	16	1	1	1	1	1	1	1	0	3	2	2	4	4	0	1	1	0	1	1	0	1	1
2	1	1	1	1	1	0	1	0	1	1	1	1	1	1	0	1	1	1	0	0	1	1	1	0	1	1	16	1	0	1	1	0	0	0	0	2	2	3	2	2	0	0	0	0	1	0	0	1	1
1	2	1	1	1	0	1	1	0	1	1	1	1	1	1	0	1	0	1	1	0	1	1	1	0	1	1	16	1	0	1	1	1	1	1	0	1	1	3	3	2	1	1	1	1	1	1	1	1	1
2	1	1	1	1	0	1	1	0	1	1	1	0	1	1	0	1	0	0	1	0	1	1	1	0	1	1	14	0	1	1	1	1	1	1	1	1	1	1	3	2	1	0	0	0	1	1	0	1	1
1	1	2	1	3	1	1	1	0	1	1	1	1	1	1	0	1	1	1	0	0	1	1	1	0	1	1	17	1	1	1	1	1	0	0	0	3	2	2	4	3	1	0	1	0	0	0	1	1	1
1	1	1	1	1	0	1	1	0	1	1	1	1	1	1	0	1	1	1	0	0	1	1	1	0	1	1	16	1	1	1	1	1	1	0	0	2	2	3	3	2	1	0	0	1	0	1	1	1	1
1	1	1	1	1	1	1	1	0	1	1	1	0	1	0	0	1	1	1	1	0	1	1	1	0	1	1	16	1	1	1	0	0	0	0	0	2	2	2	2	3	1	1	0	0	0	1	1	1	0
2	2	1	1	1	0	1	1	0	1	1	1	1	1	1	0	1	1	1	1	0	1	1	1	0	1	1	17	1	0	1	1	1	1	1	1	1	1	3	4	4	1	1	1	1	1	1	1	1	1
1	3	2	2	1	1	1	1	0	1	1	0	1	0	0	0	1	1	1	0	0	1	1	1	0	1	1	14	1	1	1	1	1	1	0	0	3	2	2	3	3	0	0	0	0	0	1	0	1	1
1	3	1	1	1	1	1	1	0	1	1	0	1	1	1	0	1	1	1	1	0	1	1	1	0	1	1	17	1	0	0	0	0	0	1	0	3	1	2	4	4	1	0	0	1	1	1	0	1	1
1	1	2	1	1	1	1	1	0	1	1	1	1	1	1	0	1	0	1	1	0	1	1	1	0	1	1	17	1	1	1	1	0	1	1	0	3	1	3	3	4	1	0	0	0	0	0	0	1	1
2	3	1	1	3	1	1	1	0	0	1	1	1	1	0	0	1	0	0	1	0	1	1	0	0	1	1	13	1	0	1	1	1	0	0	0	3	2	2	2	3	1	0	0	0	1	1	0	1	1
2	1	1	1	1	0	1	1	0	1	1	1	1	1	1	0	1	1	1	1	0	1	1	1	0	1	1	17	1	1	1	1	1	0	0	0	2	2	2	2	3	1	1	0	1	1	1	0	1	1
1	1	2	1	1	1	1	1	0	1	1	1	1	1	1	0	1	1	1	1	0	1	1	0	0	1	1	17	1	0	1	1	1	1	1	0	2	1	2	2	3	1	0	0	0	0	0	0	1	1
2	1	1	1	1	1	1	0	0	0	0	0	0	1	0	0	0	1	0	0	0	1	0	0	0	1	1	7	1	1	1	1	1	1	1	1	3	1	3	4	2	1	0	0	0	0	0	0	1	0
1	1	1	1	1	1	1	1	0	0	1	1	1	1	1	0	1	1	1	1	0	1	1	0	0	1	1	16	1	0	0	1	1	0	1	0	1	1	2	4	4	1	1	0	1	1	0	0	1	1
1	1	2	1	1	1	1	1	0	1	1	1	1	1	1	0	1	1	1	1	0	1	1	1	0	1	1	18	1	1	1	0	1	1	1	0	3	1	2	2	3	1	1	0	0	1	0	0	1	1
2	2	1	1	1	0	1	1	0	1	1	1	1	1	1	0	1	1	1	1	0	1	1	0	0	1	1	16	1	1	1	1	1	0	1	0	3	2	3	2	2	1	1	1	1	1	1	1	1	1
2	1	2	1	1	1	1	1	0	1	1	1	1	1	0	0	1	0	1	1	0	1	1	1	0	1	1	16	1	1	1	1	1	1	1	0	3	2	3	2	4	1	0	0	0	1	1	0	1	1
1	1	1	1	1	1	1	1	0	1	1	1	1	1	1	0	1	1	1	0	0	1	1	1	0	1	1	17	1	1	1	1	1	1	0	1	3	2	3	2	3	1	0	0	0	0	1	0	1	1
1	1	2	1	1	1	1	1	0	1	1	1	1	1	1	0	1	0	1	0	0	1	1	1	0	1	1	16	1	1	1	1	1	1	1	1	1	1	1	1	4	1	1	0	1	0	0	1	1	1
1	1	2	1	1	0	1	1	0	1	1	1	1	1	0	0	1	1	1	1	0	1	1	0	0	1	1	15	1	0	1	1	1	1	0	0	3	2	2	4	4	1	0	0	0	0	1	1	1	1
2	1	1	1	1	1	1	1	0	1	1	1	1	1	1	0	1	0	1	1	0	1	1	1	0	1	1	17	1	0	1	1	1	0	1	0	2	1	2	2	2	1	0	0	1	1	1	0	1	1
1	1	1	1	1	1	1	1	0	1	1	1	1	1	1	0	1	1	1	1	0	1	1	1	0	1	1	18	1	0	1	1	1	1	1	0	1	2	3	2	3	0	0	0	1	0	1	0	1	1
2	2	1	1	1	1	1	1	0	0	1	0	0	1	1	0	1	1	1	1	0	1	1	0	0	1	1	14	1	0	1	1	0	1	1	1	2	2	2	1	2	1	0	0	0	1	0	0	1	0
1	3	2	1	3	0	1	1	0	1	1	1	1	1	1	0	1	1	1	0	0	1	1	1	0	1	1	16	1	1	1	0	1	1	0	0	3	1	3	3	4	1	0	0	0	0	0	0	1	1
1	1	2	1	1	1	1	0	0	1	1	1	1	1	1	0	0	1	0	0	0	1	1	1	0	1	1	14	1	1	1	1	1	1	1	1	1	1	2	4	4	1	0	0	0	0	0	0	1	1
1	1	1	1	1	0	1	1	0	1	1	1	1	1	1	0	1	0	1	0	0	1	1	1	0	1	1	15	1	1	0	1	0	1	0	0	1	2	3	4	4	1	1	1	1	1	1	1	1	1
1	3	2	1	1	1	1	1	0	1	1	1	1	0	1	0	1	1	1	1	0	1	1	1	0	1	1	17	1	1	1	1	1	0	1	0	2	3	3	2	3	1	0	0	0	1	1	0	1	1
1	1	2	1	1	1	1	1	0	1	1	1	1	1	1	0	1	0	1	1	0	1	1	1	0	1	1	17	1	0	1	1	1	1	1	1	1	1	1	1	1	1	0	0	0	0	0	0	1	1
1	1	2	1	1	1	1	1	0	1	1	1	1	1	0	0	1	1	1	1	0	1	1	1	0	1	1	17	1	0	1	0	0	0	1	0	3	1	3	4	2	1	1	1	1	0	1	0	1	1
1	1	2	1	1	0	1	1	0	1	1	0	1	1	1	0	1	1	1	1	0	1	1	0	0	1	1	15	1	0	1	1	1	1	1	1	2	2	2	3	4	1	0	0	0	1	0	1	1	1
1	1	2	1	1	1	1	1	0	1	1	1	0	1	1	0	1	0	1	0	0	1	1	1	0	1	1	15	1	1	1	1	0	0	0	0	2	2	2	2	2	1	0	1	0	0	1	0	1	1
1	1	2	2	1	0	1	1	0	0	1	1	1	1	1	0	1	0	1	0	0	1	1	1	0	1	1	14	1	0	1	1	1	0	0	0	3	2	2	3	4	1	1	1	1	1	1	1	1	1
2	2	1	1	1	0	1	1	0	1	1	1	1	1	1	0	0	1	1	0	0	1	1	0	0	1	1	14	1	1	1	1	1	1	1	1	1	1	3	3	4	1	0	0	0	1	0	0	1	1
1	3	1	1	1	0	1	1	0	1	1	1	1	1	1	0	1	1	1	0	0	1	1	1	0	0	1	15	1	1	1	1	1	1	1	0	1	1	2	4	4	1	0	0	0	0	0	0	1	1
2	1	2	1	1	0	1	1	0	1	1	1	1	1	0	0	1	1	1	1	0	1	1	0	0	1	1	15	1	0	1	1	0	1	1	1	3	1	3	1	4	1	1	0	0	0	0	1	2	1
2	2	1	1	1	1	0	1	0	0	1	0	0	1	1	0	1	1	1	1	0	1	1	0	0	1	1	13	1	1	1	1	1	1	1	0	1	2	3	4	2	1	0	0	1	0	0	0	1	0
1	3	2	1	1	1	0	1	0	1	1	1	1	1	1	0	0	1	1	0	0	1	1	1	0	1	1	15	1	0	1	1	1	1	0	0	3	1	3	3	3	0	0	0	0	0	1	0	1	1
2	1	2	1	1	1	1	1	0	1	1	1	1	1	1	0	1	0	1	0	0	1	1	1	0	1	1	16	1	0	0	0	0	0	0	0	3	2	3	3	3	1	0	0	0	1	1	1	1	1
1	1	1	1	1	0	1	1	0	1	1	1	1	1	1	0	1	0	1	0	0	1	1	1	0	1	1	15	1	0	1	0	1	0	0	0	2	3	2	4	4	1	0	0	0	0	0	0	1	1
2	1	1	1	1	1	1	1	0	1	1	1	0	1	1	0	1	1	1	1	0	1	1	1	0	1	0	16	1	1	1	1	1	0	0	0	3	2	3	3	2	1	0	0	0	0	0	0	1	1
1	2	1	1	1	1	1	1	0	1	1	1	1	1	1	0	1	1	1	1	0	1	1	1	0	1	1	18	1	0	1	0	1	1	1	1	1	1	1	1	1	1	0	0	0	0	1	1	1	1
1	1	2	1	1	0	0	1	0	1	1	1	1	1	0	0	1	0	1	1	0	1	1	1	0	1	1	14	1	1	1	1	1	0	1	0	2	2	3	2	3	1	0	0	0	1	1	0	2	1
2	1	1	1	1	1	1	1	0	1	1	1	1	1	1	0	1	0	1	1	0	1	1	1	0	1	1	17	1	0	1	1	1	0	1	0	1	1	3	3	2	1	0	0	1	0	0	0	1	1
1	1	2	1	1	1	1	1	0	1	1	1	1	1	1	0	1	1	1	1	0	1	1	1	0	1	1	18	1	1	1	1	1	1	0	1	3	2	2	4	4	1	1	0	0	0	0	0	1	1
1	3	2	1	1	1	1	1	0	1	1	1	1	1	1	0	1	1	1	0	0	1	1	1	0	1	1	17	1	0	1	1	1	0	1	0	2	2	2	4	4	1	0	1	0	0	1	0	2	1
2	1	2	1	1	1	1	0	0	1	1	1	1	1	1	0	1	1	1	1	0	1	1	1	0	1	1	17	1	0	1	1	1	0	1	0	3	1	3	3	2	1	0	0	0	0	0	0	1	1
1	2	1	1	1	1	1	1	0	0	1	1	1	1	1	0	1	1	1	1	0	1	1	1	0	1	1	17	1	1	1	1	0	0	1	0	3	1	3	3	2	1	0	0	0	1	1	0	1	0
1	1	1	1	1	1	1	1	0	1	1	1	1	1	1	0	1	1	1	1	0	1	1	0	0	1	1	17	0	0	0	0	1	0	1	0	2	2	2	4	3	1	1	0	0	0	0	0	1	1
2	2	2	1	1	1	1	1	0	1	1	1	0	1	1	0	1	1	1	1	0	1	1	1	0	1	1	17	1	0	1	1	0	1	1	1	3	1	3	1	4	1	0	0	0	1	1	1	1	1
2	3	1	1	1	1	1	1	0	1	1	1	1	1	1	0	1	1	1	1	0	1	1	0	0	1	1	17	1	0	1	0	0	0	0	0	2	2	2	2	3	1	0	0	1	1	0	1	1	1
2	1	1	1	1	1	0	1	0	1	1	1	1	1	1	0	1	1	1	0	0	1	1	1	0	1	1	16	0	0	1	0	0	0	0	0	3	2	2	2	3	0	0	0	0	0	1	0	1	1
2	1	2	1	1	0	1	1	0	1	1	1	1	1	1	0	1	0	1	1	0	1	1	1	0	1	1	16	1	0	1	1	1	1	1	1	3	1	2	4	4	0	0	0	1	1	1	0	2	1
1	1	1	1	1	0	1	1	0	0	0	0	0	1	1	0	1	1	1	1	0	1	1	1	0	1	1	13	1	1	1	1	1	0	1	0	1	2	3	2	2	1	0	0	0	0	1	1	1	1
1	1	1	1	1	1	0	1	0	0	1	1	0	1	1	0	1	1	0	0	0	1	1	1	0	1	1	13	1	0	1	1	1	1	0	1	2	3	3	2	3	1	0	0	0	0	0	0	1	1
2	2	1	1	1	0	1	1	0	1	1	1	1	1	1	0	1	0	1	0	0	1	1	1	0	1	1	15	1	1	1	1	1	1	1	1	3	2	2	4	4	1	0	0	0	1	0	0	1	1
2	1	1	1	1	1	1	1	0	1	1	1	1	1	1	0	1	1	1	1	0	1	1	1	0	1	1	18	1	1	1	1	1	0	1	0	3	2	2	4	4	1	0	0	1	0	1	0	1	1
2	2	1	1	1	1	1	1	0	1	1	1	0	1	0	0	1	1	1	1	0	1	1	0	0	1	1	15	1	0	1	1	1	0	1	1	3	1	2	4	4	1	0	0	1	1	1	0	1	1
1	1	2	1	1	1	1	1	0	1	1	1	1	1	1	0	1	1	1	1	0	1	1	1	0	1	1	18	1	0	1	1	0	0	1	0	1	1	2	3	3	1	0	0	0	1	1	0	1	1
2	1	1	1	1	1	1	1	0	1	1	0	0	1	1	0	1	1	1	1	0	1	1	1	0	1	1	16	1	0	1	1	1	1	1	1	3	1	2	4	4	1	1	0	1	1	0	1	2	0
1	1	2	1	1	1	1	1	0	1	1	1	1	1	1	0	1	0	0	1	0	1	1	1	0	1	1	16	1	0	1	1	0	1	0	0	3	2	3	3	2	1	1	0	0	0	1	0	1	0
2	1	1	1	1	1	1	1	0	1	1	1	1	1	1	0	1	1	1	0	0	1	1	0	0	1	1	16	1	0	1	1	1	0	0	0	2	2	2	2	3	1	0	0	0	1	0	0	2	1
1	1	2	1	1	1	1	1	0	1	1	1	1	1	1	0	1	0	1	1	0	1	1	1	0	1	1	17	1	0	1	1	1	1	1	0	3	1	1	4	4	1	0	0	0	0	1	0	1	1
2	1	2	1	1	0	1	1	0	1	1	1	1	1	0	0	1	1	1	0	0	1	1	1	0	1	1	15	1	0	1	1	1	1	1	0	3	1	3	4	2	1	0	0	1	1	1	0	2	1
1	1	1	1	1	0	1	1	0	1	1	1	1	1	1	0	1	0	1	0	0	1	1	1	0	1	1	15	1	1	0	0	1	0	1	1	3	2	3	2	2	1	1	1	1	1	1	1	2	1
2	1	2	1	1	1	1	0	0	1	1	1	1	1	1	0	1	1	1	1	0	0	1	0	0	1	1	15	1	1	1	1	1	0	1	0	3	1	3	2	3	1	0	0	0	0	0	0	1	1
2	3	2	1	1	0	1	1	0	1	0	1	1	1	1	0	1	0	1	1	0	1	1	1	0	1	1	15	0	0	1	0	1	0	1	0	1	1	3	2	3	1	0	0	0	0	1	0	1	1
2	1	2	1	1	0	1	1	0	1	1	1	1	1	1	0	1	1	1	1	0	1	1	1	0	1	1	17	1	1	1	0	1	1	1	0	3	1	1	4	4	0	0	0	0	0	1	0	1	1
1	3	2	1	1	1	1	1	0	1	1	1	1	1	1	0	1	1	1	1	0	1	1	1	0	1	1	18	1	1	1	1	1	0	0	0	2	2	2	2	3	1	1	0	0	1	1	1	1	1
1	1	2	1	1	1	1	1	0	1	1	1	0	1	1	0	1	1	1	1	0	1	1	0	0	1	1	16	1	0	1	1	0	0	1	0	3	2	2	4	4	1	0	0	1	1	1	0	1	1
2	1	1	2	1	1	1	1	0	0	1	1	0	1	1	0	1	0	1	1	0	1	1	1	0	1	1	15	1	1	1	1	1	1	1	0	1	1	3	1	1	1	1	1	0	1	0	1	1	1
1	1	1	1	1	1	1	1	0	1	1	1	1	1	1	0	0	1	0	0	0	1	1	1	0	1	1	15	1	0	1	1	1	1	1	0	1	1	1	3	2	1	0	0	0	0	0	0	1	1
1	1	1	1	1	1	1	1	0	1	1	1	1	1	1	0	0	1	1	0	0	1	1	1	0	1	1	16	1	0	1	1	0	0	1	0	3	1	3	3	4	1	0	0	0	0	1	1	1	1
1	1	1	1	1	1	1	1	0	0	0	0	0	1	0	0	1	0	1	0	0	1	1	1	0	1	1	11	1	1	1	1	1	1	1	0	3	2	3	3	3	1	0	0	0	0	1	0	1	1
1	1	2	1	1	0	1	1	0	1	1	0	0	1	0	0	1	1	1	1	0	1	1	1	0	1	1	14	1	0	1	1	1	1	1	0	2	2	2	2	3	1	0	0	0	1	1	0	1	1
2	1	2	1	1	0	1	1	0	0	0	0	0	1	0	0	1	1	0	1	0	1	0	0	0	1	1	9	1	0	1	1	1	1	1	0	1	1	3	3	4	0	0	0	0	0	1	0	1	0
2	1	2	1	1	1	1	1	0	1	1	1	1	1	1	0	0	1	0	0	0	1	1	1	0	1	1	15	1	1	1	1	1	1	1	0	3	2	3	4	4	0	0	0	0	1	0	0	1	1
1	1	2	1	1	1	1	0	0	0	0	1	0	0	0	0	0	1	0	0	0	1	0	0	0	1	1	7	1	0	1	1	1	1	1	0	3	1	2	3	3	1	0	0	0	0	0	0	1	1
2	1	2	1	1	1	1	1	0	1	1	1	1	1	1	0	1	0	1	1	0	1	1	0	0	1	1	16	0	0	1	1	1	0	0	1	3	2	2	2	3	0	0	0	0	1	0	0	1	1
1	1	2	1	1	1	1	1	0	0	1	1	1	1	0	0	1	0	1	1	0	1	1	1	0	1	1	15	1	1	1	1	1	1	1	1	1	1	1	4	4	1	0	1	0	1	0	0	1	1
1	3	2	1	3	0	1	1	0	1	1	1	1	1	1	0	1	0	1	1	0	1	1	1	0	0	1	15	1	1	1	1	1	1	1	0	3	2	2	2	3	1	1	0	0	0	1	1	1	1
1	1	2	1	1	1	1	1	0	1	1	1	1	1	1	0	1	1	1	1	0	1	1	1	0	1	1	18	1	0	1	1	0	0	0	0	3	2	2	4	4	0	0	0	0	1	0	0	1	1
1	1	1	1	1	1	1	1	0	1	1	1	1	1	1	0	0	1	0	1	1	1	1	1	0	1	1	16	1	1	1	1	1	1	1	0	3	2	3	3	3	1	1	1	0	0	1	1	1	1
2	1	1	1	1	1	1	0	0	1	1	1	0	1	1	0	0	1	1	1	0	1	1	1	0	1	1	15	1	1	1	1	1	0	0	0	2	1	2	2	3	1	0	0	0	0	0	0	1	1
1	1	2	1	1	1	1	1	0	1	1	1	1	1	1	0	1	1	1	1	0	1	1	1	0	1	1	18	1	0	1	1	1	1	1	0	3	1	3	4	4	1	1	1	1	1	0	1	1	1
1	1	1	1	1	1	1	0	0	1	1	1	1	1	1	0	1	0	1	0	0	1	1	1	0	1	1	15	0	0	1	1	1	0	1	0	3	3	3	3	2	1	0	0	0	1	1	0	1	1
1	1	1	1	1	0	1	1	0	1	1	1	1	1	1	0	1	0	1	1	0	1	1	1	0	0	1	15	1	1	1	1	1	1	0	0	3	2	3	4	4	1	0	0	1	0	0	1	1	1
2	3	2	1	1	1	1	1	0	1	1	1	1	1	1	0	0	0	1	1	0	1	1	1	0	1	1	16	1	1	1	1	1	1	1	0	3	1	2	3	3	1	0	0	1	1	1	0	1	1
1	3	1	1	1	0	1	1	0	1	1	1	1	1	1	0	0	1	0	0	0	1	1	1	0	1	1	14	1	1	1	1	1	1	1	0	3	1	3	3	2	1	0	0	0	0	0	0	1	1
1	1	2	1	1	0	1	1	0	1	1	1	1	1	1	0	1	1	1	1	0	1	1	1	0	1	1	17	1	1	1	1	1	1	1	0	3	2	3	3	3	0	0	0	0	0	1	0	2	1
2	1	2	1	1	0	1	1	0	1	1	1	1	1	1	0	1	1	1	1	0	1	1	1	0	1	1	17	1	1	1	1	1	1	1	0	2	1	3	4	4	1	0	0	0	1	1	0	1	1
2	1	2	1	1	1	1	1	0	1	1	1	1	1	1	0	1	0	1	1	0	1	1	1	0	1	1	17	1	0	1	1	1	0	1	0	1	1	2	4	4	1	0	0	0	1	1	1	1	1
1	1	2	1	1	1	1	1	0	1	0	1	1	1	0	0	0	1	0	0	0	1	1	1	0	1	1	13	1	0	1	1	1	1	0	0	1	2	3	3	4	0	0	0	0	1	1	0	1	1
1	1	1	1	1	0	1	1	0	1	1	1	0	1	1	0	1	0	1	1	0	1	1	1	0	0	1	14	1	1	1	1	1	1	0	0	3	2	3	3	2	1	0	0	0	0	0	0	1	1
2	1	2	1	1	1	1	1	0	1	1	1	1	1	1	0	1	1	1	1	0	1	1	1	0	1	1	18	1	1	1	1	1	1	1	0	1	1	1	1	1	1	1	1	1	1	1	1	1	1
2	1	1	1	1	0	1	1	0	1	1	1	0	1	1	0	1	0	1	1	0	1	1	1	0	1	1	15	1	1	1	1	1	1	1	1	3	1	3	4	4	1	0	0	0	1	1	0	1	1
2	3	1	1	1	1	1	1	0	1	1	1	1	1	1	0	1	1	1	1	0	1	1	1	0	1	1	18	1	0	1	1	1	0	1	0	3	1	3	3	2	1	0	0	0	1	1	0	1	1
2	3	1	1	1	1	1	1	0	1	1	1	1	1	1	0	1	1	1	1	0	1	0	0	0	1	1	16	1	1	1	1	1	1	1	0	3	2	2	4	4	1	0	0	0	1	1	0	1	1
1	1	1	1	1	1	1	0	0	1	1	1	0	1	1	0	1	1	1	1	0	1	1	1	0	1	1	16	1	0	1	0	1	0	1	0	3	1	2	3	2	1	1	0	0	0	0	0	1	1
2	1	1	1	1	0	1	1	0	1	1	1	1	1	1	0	1	1	1	1	0	1	1	1	0	1	1	17	1	1	1	1	1	0	0	0	3	2	3	3	3	1	1	1	0	0	1	0	1	1
1	3	1	1	3	1	0	1	0	1	1	1	1	1	1	0	0	1	0	0	0	1	1	0	0	1	1	13	1	0	1	1	1	0	0	0	2	2	3	4	2	0	0	0	0	1	0	0	1	1
1	1	2	1	1	0	1	1	0	1	1	1	1	1	1	0	0	1	0	0	0	1	1	1	0	1	1	14	1	1	1	1	1	1	1	0	3	1	2	2	4	1	0	0	0	1	1	0	1	1
1	3	2	1	1	1	1	1	0	1	1	1	1	1	1	0	1	1	1	0	0	1	1	1	0	1	1	17	1	0	1	1	1	1	0	0	1	1	2	3	3	1	0	0	0	1	0	1	1	1
1	1	1	1	1	1	1	1	0	0	1	0	1	1	1	0	1	1	1	1	0	1	1	1	0	1	1	16	1	0	1	1	1	1	1	0	3	2	2	3	2	0	0	0	0	1	0	0	1	1
2	2	1	1	1	0	1	1	0	1	1	1	1	1	1	0	1	0	1	0	0	1	1	1	0	1	1	15	1	1	1	1	1	1	1	1	3	1	3	3	4	1	0	0	0	1	0	0	1	1
1	1	2	1	1	1	1	1	0	1	1	1	1	1	1	0	1	1	1	1	0	1	1	1	0	1	1	18	1	0	1	1	1	0	1	0	2	2	2	2	3	1	0	0	0	1	0	0	1	1
1	1	1	1	1	1	1	1	0	1	1	0	1	1	0	0	0	1	0	0	0	1	1	1	0	1	1	13	1	0	1	1	1	1	1	1	1	1	3	4	2	1	1	1	0	0	0	1	2	1
2	1	2	1	1	1	1	1	0	1	1	1	1	1	1	0	1	1	1	1	0	1	1	1	0	1	1	18	1	1	1	1	1	1	1	0	3	1	3	3	3	0	0	0	0	1	0	0	1	1
1	3	1	1	1	1	1	0	0	1	1	1	1	1	0	0	1	1	1	0	0	1	1	1	0	1	1	15	1	1	1	0	1	0	0	0	1	1	2	3	3	0	0	0	0	1	0	0	1	1
2	1	1	1	1	1	1	1	0	1	1	1	1	1	1	0	1	1	1	0	0	1	1	1	0	1	1	17	1	1	1	1	1	1	1	1	1	1	2	1	3	1	0	0	1	1	1	0	1	1
1	1	2	1	1	1	1	1	0	1	1	0	1	1	0	0	1	0	1	1	0	1	1	1	0	1	1	15	1	0	1	1	1	1	1	0	3	2	2	1	3	1	0	0	1	1	0	0	1	1
2	1	1	1	1	1	1	1	0	0	1	1	1	1	1	0	1	1	1	1	0	1	1	0	0	1	1	16	0	0	0	0	1	0	1	0	3	1	3	3	2	1	1	0	0	1	0	0	1	0
1	1	2	1	1	1	1	1	0	1	1	1	1	1	1	0	1	1	1	1	0	1	1	1	0	1	1	18	1	0	1	1	1	0	0	0	2	2	3	2	4	0	0	0	0	1	0	0	1	1
1	1	1	1	1	0	1	1	0	0	1	1	0	1	0	0	0	1	0	0	0	1	1	1	0	1	1	11	0	0	1	1	0	0	0	0	3	1	2	4	4	1	0	0	0	0	0	1	1	1
2	1	2	2	3	1	1	1	0	1	1	1	1	1	1	0	1	1	1	1	0	1	1	1	0	1	1	18	1	1	1	1	0	0	1	0	3	2	2	3	3	0	0	0	0	0	1	0	1	1
2	1	2	1	1	1	1	1	0	1	1	1	0	1	1	0	1	1	1	1	0	1	1	1	0	1	1	17	1	1	1	0	1	0	0	0	3	2	3	3	2	1	0	0	0	1	0	0	1	0
2	3	1	1	1	1	1	1	0	1	1	1	1	1	1	0	1	1	0	0	0	1	1	1	0	1	1	16	1	0	1	1	1	1	1	0	3	1	3	1	2	1	0	0	0	1	1	0	1	1
1	1	2	1	1	0	1	1	0	0	1	1	1	1	0	0	1	0	1	0	0	1	1	1	0	1	1	13	1	1	0	0	1	1	1	1	1	1	3	3	3	1	1	1	1	1	1	1	1	1
2	1	1	1	1	1	1	1	0	1	1	1	1	1	1	0	1	0	1	0	0	1	1	1	0	1	1	16	1	0	1	1	1	0	1	0	1	1	2	2	3	1	0	0	1	0	1	0	1	1
2	1	1	1	1	0	1	1	0	1	1	1	1	1	1	0	1	0	1	0	0	1	1	1	0	1	1	15	1	1	0	1	1	1	1	0	1	1	1	4	2	1	1	0	0	0	0	1	1	1
2	1	1	1	1	1	1	1	0	1	1	1	1	1	1	0	1	0	1	1	0	1	1	1	0	1	1	17	1	1	1	1	1	1	1	0	3	1	3	2	2	1	1	1	1	1	1	1	1	1
2	3	1	1	1	1	1	1	0	1	1	1	1	1	1	0	1	1	1	0	0	1	1	1	0	1	1	17	1	0	1	1	1	1	1	0	1	1	2	3	3	1	0	0	0	0	0	0	1	0
1	1	1	1	1	0	1	1	0	1	1	1	1	1	1	0	1	1	0	0	0	1	1	1	0	1	1	15	1	1	1	1	1	1	1	1	3	1	3	3	3	1	0	0	0	0	0	0	1	1
2	1	1	1	1	1	1	1	0	1	1	1	1	1	1	0	1	1	1	1	0	1	1	1	0	1	1	18	1	0	1	1	1	1	1	1	3	1	3	3	4	1	0	0	0	0	0	0	1	1
1	1	2	1	1	1	1	1	0	1	1	1	0	1	1	0	1	0	1	1	0	1	1	0	0	1	1	15	1	0	0	1	1	1	1	1	1	1	3	4	4	1	0	0	0	0	1	1	1	1
1	1	1	1	1	1	0	1	0	1	1	1	1	1	1	0	1	1	1	1	0	1	1	1	0	1	1	17	1	1	1	1	0	1	1	0	3	2	2	2	2	1	0	0	0	0	0	0	1	1
2	1	2	1	1	1	1	1	0	0	1	1	0	1	1	0	1	1	1	1	0	1	1	1	0	1	1	16	1	1	1	1	1	0	1	0	3	1	2	1	3	0	1	0	0	1	1	0	1	1
1	1	1	1	1	0	1	1	0	1	1	1	1	1	1	0	1	1	1	0	0	1	0	1	0	1	1	15	1	0	1	1	1	1	1	0	1	1	3	3	4	1	0	0	0	1	0	0	1	1
2	1	1	1	1	1	1	1	0	1	1	1	0	1	1	0	1	0	1	0	0	1	1	1	0	1	1	15	1	1	1	1	1	0	0	0	2	2	2	2	3	1	1	1	1	1	1	1	1	1
2	1	1	1	1	1	1	1	0	1	1	1	0	1	1	0	1	0	1	1	0	1	1	1	0	1	1	16	1	1	1	1	1	1	1	0	1	1	3	3	2	1	0	0	0	0	0	0	1	0
2	1	2	1	1	0	1	1	0	1	1	1	0	1	1	0	1	1	1	1	0	1	1	1	0	1	1	16	1	0	1	1	1	0	1	0	3	1	2	3	4	1	0	0	0	1	1	0	1	1
1	3	2	1	1	1	1	1	0	1	1	1	1	1	1	0	1	0	1	0	0	1	1	1	0	1	1	16	1	1	1	1	1	0	0	1	2	2	2	4	3	1	0	0	0	0	0	0	1	1
1	2	1	1	1	1	1	0	0	1	1	1	1	1	1	0	1	1	1	1	0	1	1	1	0	1	1	17	1	0	1	1	1	1	1	1	3	1	3	3	2	1	1	1	0	0	0	0	1	1
1	1	1	1	1	1	1	1	0	1	1	1	1	1	1	0	1	1	1	1	0	1	1	1	0	1	1	18	1	1	1	1	1	1	0	0	3	2	3	2	3	1	0	0	0	1	0	1	1	1
2	1	1	1	1	1	1	0	0	0	0	0	0	1	0	0	0	1	1	1	0	1	0	0	0	1	1	9	1	1	1	1	1	1	1	1	1	1	1	1	1	1	0	0	0	0	0	0	1	0
1	1	2	1	1	1	0	1	0	1	1	1	1	1	0	0	0	1	0	0	0	1	1	0	0	1	1	12	1	1	1	1	1	0	0	0	2	3	2	2	3	0	0	0	1	1	1	0	1	1
1	1	1	1	1	0	1	1	0	1	1	1	1	1	1	0	1	1	1	0	0	1	1	1	0	1	1	16	1	1	1	1	1	0	1	0	3	2	3	3	2	1	1	1	0	0	1	1	1	1
2	1	1	1	1	1	1	1	0	1	1	1	1	1	1	0	1	0	1	1	0	1	1	0	0	1	1	16	1	0	1	0	1	0	1	0	2	1	3	2	3	1	1	0	0	1	1	0	1	1
2	3	1	1	1	1	1	1	0	1	1	1	0	1	1	0	1	1	1	0	0	1	1	0	0	1	1	15	1	0	1	1	1	0	0	0	2	2	2	2	3	1	0	0	0	1	1	1	1	0
2	2	1	1	1	1	1	1	0	1	1	1	0	1	1	0	0	1	1	0	0	1	1	1	0	1	1	15	1	0	1	1	1	0	0	1	3	2	2	4	4	1	0	0	0	1	0	0	1	0
1	3	1	1	1	1	1	1	0	1	1	1	1	1	1	0	1	1	0	1	0	1	0	1	0	1	1	16	0	0	0	1	1	0	0	0	2	3	2	2	3	0	0	0	0	1	0	0	1	1
1	3	1	1	1	1	0	1	0	1	1	1	0	1	1	0	1	1	1	0	0	1	1	1	0	1	1	15	1	0	0	1	1	1	1	0	1	1	2	1	4	1	0	0	0	0	0	0	2	1
1	3	1	2	3	1	1	0	0	1	0	0	0	0	0	0	0	1	1	1	0	0	0	0	0	1	1	8	0	0	0	0	0	0	0	0	2	2	2	2	3	0	0	1	1	0	0	0	1	1
2	1	1	1	1	1	1	1	0	1	1	1	1	1	1	0	1	1	1	0	0	1	1	1	0	1	1	17	1	1	1	1	1	0	0	0	3	2	2	3	3	1	0	0	0	1	0	0	1	1
1	3	1	1	1	1	1	1	0	1	1	1	1	1	1	0	1	1	1	1	0	0	1	0	0	1	1	16	0	0	0	1	0	0	0	0	3	2	3	3	3	0	0	0	1	0	0	0	2	0
2	1	2	1	1	1	1	1	0	1	1	1	1	1	0	0	1	1	1	1	0	1	1	1	0	1	1	17	1	0	1	1	0	0	0	0	2	2	2	4	4	0	0	0	1	1	1	0	1	1
2	3	1	1	1	0	1	1	0	1	1	1	1	1	1	0	1	1	1	1	0	1	1	0	0	1	1	16	1	0	1	1	1	1	1	0	3	1	2	1	2	1	0	0	0	0	0	0	1	1
1	3	1	1	3	0	1	1	0	1	1	1	1	1	1	0	0	1	1	1	0	1	1	1	0	1	1	16	1	1	1	1	1	1	1	0	1	1	1	2	3	1	0	0	0	0	1	0	1	1
2	1	1	1	1	1	1	1	0	1	1	1	1	1	1	0	1	1	1	1	0	1	1	1	0	1	1	18	1	0	1	0	1	1	1	0	3	1	3	3	2	1	0	0	0	1	0	0	1	1
1	1	2	1	1	1	1	0	0	1	1	0	1	1	1	0	1	1	1	1	0	1	1	1	0	1	1	16	1	0	1	1	1	1	1	0	1	2	2	2	3	1	0	0	0	0	0	0	1	1
1	3	2	1	1	0	1	1	0	1	1	1	1	0	0	0	0	1	0	0	0	1	1	1	0	1	1	12	1	1	1	1	1	1	1	0	3	1	3	4	4	1	1	0	0	1	1	0	2	1
2	1	1	1	1	1	1	1	0	1	1	0	1	1	1	0	1	1	1	1	0	1	1	1	0	1	1	17	1	0	1	1	1	1	1	0	1	1	2	3	4	1	0	1	0	1	0	0	1	1
2	2	1	1	1	1	1	1	0	1	1	1	1	1	1	0	1	0	1	1	0	1	1	1	0	1	1	17	1	1	1	1	1	1	1	1	1	1	3	1	2	1	1	1	0	0	0	1	1	1
2	1	2	2	1	0	1	1	0	1	0	1	0	1	1	0	1	1	0	1	0	1	1	0	0	1	1	13	0	0	1	1	1	1	1	1	1	1	2	1	4	1	0	0	0	0	0	0	1	0
2	2	1	1	1	1	1	1	0	1	1	1	0	1	1	0	1	0	1	1	0	1	1	1	0	1	1	16	1	0	1	1	1	1	1	1	1	1	2	1	4	1	0	0	0	0	1	0	1	1
1	1	1	1	3	0	1	1	0	1	0	1	1	1	1	0	1	1	0	1	0	1	1	1	0	1	1	15	1	1	1	1	1	1	1	0	1	1	1	1	1	0	0	0	1	0	0	0	1	1
1	3	1	1	1	1	1	1	0	1	1	1	1	1	1	0	1	1	1	1	0	1	1	1	0	1	1	18	1	0	1	1	1	0	0	0	2	3	2	2	3	1	0	0	1	1	1	0	1	1
1	1	1	1	1	0	1	1	0	1	0	1	1	1	1	0	1	1	1	0	0	1	1	0	0	1	1	14	1	1	1	1	1	1	1	1	1	2	3	4	4	1	1	1	1	1	1	0	1	1
1	1	1	1	1	1	1	0	0	0	1	1	0	1	1	0	0	1	1	1	0	1	1	0	0	1	1	13	0	0	1	0	0	0	0	0	2	2	2	2	3	0	0	0	0	1	0	0	2	1
2	1	1	1	1	1	1	1	0	1	1	1	1	1	1	0	1	1	1	1	0	1	1	1	0	1	1	18	1	0	1	1	0	1	1	0	1	1	2	1	4	1	0	0	0	1	1	0	1	1
1	1	1	1	1	1	1	1	0	1	1	1	0	1	1	0	0	1	0	1	1	1	1	1	0	0	0	13	1	1	1	1	1	1	1	0	2	1	2	2	3	1	0	0	0	0	0	0	1	1
2	1	1	1	1	1	1	1	0	1	1	1	1	1	1	0	1	0	1	0	0	1	1	1	0	1	1	16	1	1	1	1	1	0	1	0	3	1	2	4	4	1	0	0	0	0	0	1	1	1
2	1	1	2	1	1	1	0	0	1	1	1	1	1	1	0	1	0	1	0	0	1	1	1	0	1	1	15	1	1	1	1	1	0	0	0	2	2	3	3	2	0	0	0	0	1	1	0	1	1
1	1	1	1	1	1	1	1	0	1	1	1	0	1	1	0	1	1	1	1	0	1	1	1	0	1	1	17	1	1	0	1	1	0	0	0	1	2	3	1	2	1	1	1	0	1	1	1	1	1
1	1	1	1	1	1	1	1	0	1	1	1	0	1	1	0	1	1	1	0	0	1	1	1	0	1	1	16	1	1	1	1	1	0	0	0	1	2	2	3	3	1	1	1	1	1	1	1	1	1
1	1	2	1	1	1	0	1	0	1	1	0	1	0	1	0	0	1	0	0	0	1	1	1	0	1	1	12	1	0	1	1	1	1	0	0	3	2	2	4	4	1	0	0	0	0	0	0	1	1
1	1	2	1	1	1	1	1	0	1	1	1	1	1	1	0	1	1	1	1	0	1	1	1	0	1	1	18	1	1	1	1	1	1	1	0	3	1	3	3	2	1	0	0	0	0	0	0	1	1
1	1	2	1	1	0	1	1	0	1	1	1	1	1	1	0	1	1	1	1	0	1	1	1	0	1	1	17	1	1	1	1	1	1	1	1	1	1	1	3	1	1	1	1	0	0	1	1	1	1
1	1	1	1	1	1	1	1	0	1	1	1	0	1	0	0	1	1	1	1	0	1	1	1	0	1	1	16	1	1	1	1	0	0	1	0	1	1	2	3	4	1	0	0	0	0	0	0	1	1
1	3	1	1	1	1	1	1	0	1	1	1	1	1	1	0	1	1	1	1	0	1	1	1	0	1	1	18	1	0	1	1	1	1	1	1	3	2	2	2	3	1	1	0	0	0	0	0	1	1
1	1	2	1	1	1	1	1	0	1	1	1	1	1	1	0	1	1	1	1	0	1	1	1	0	1	1	18	1	1	1	1	1	1	1	1	3	1	3	2	4	1	0	0	1	1	1	0	1	1
1	1	2	1	1	1	1	1	0	1	1	0	0	1	1	0	1	1	1	1	0	1	1	1	0	0	1	15	1	1	1	1	1	1	1	1	1	1	3	4	2	1	0	0	0	1	1	0	1	1
1	1	1	1	1	1	1	1	0	1	1	1	1	1	1	0	1	1	1	1	0	1	1	0	0	1	1	17	1	0	1	1	1	0	0	0	3	2	3	3	2	1	0	0	0	0	0	0	1	1
1	1	1	2	1	0	1	1	0	1	1	0	0	1	1	0	1	0	1	1	0	1	1	1	0	1	0	13	1	1	1	1	1	0	1	0	3	1	3	1	2	1	0	0	0	0	1	0	1	1
1	1	1	1	1	1	1	1	0	0	1	1	1	1	1	0	1	1	1	1	0	1	1	1	0	1	1	17	1	0	1	0	1	0	0	0	3	2	3	3	2	0	1	0	0	0	1	0	1	1
1	1	2	1	1	1	1	1	0	1	1	1	1	1	1	0	1	1	1	0	0	1	1	1	0	1	1	17	1	0	1	0	0	0	0	0	2	2	2	4	2	1	0	0	0	1	0	1	1	1
1	1	1	1	1	1	0	1	0	1	1	1	0	1	1	0	1	1	1	0	0	1	1	1	0	1	1	15	1	0	0	1	1	1	1	0	3	1	2	4	4	1	0	0	0	0	0	0	1	1
2	1	2	1	1	0	1	1	0	1	1	1	1	1	1	0	1	0	1	1	0	1	1	1	0	1	1	16	1	1	1	1	1	1	1	0	3	1	3	3	3	1	1	0	1	1	1	1	1	1
1	1	1	1	1	0	0	1	0	1	1	1	1	1	1	0	1	1	1	0	0	1	1	1	0	0	1	14	1	1	1	1	1	1	1	0	2	3	2	2	3	1	0	0	0	1	0	1	1	1
1	1	2	1	1	0	1	1	0	1	1	1	1	1	1	0	1	1	1	1	0	1	1	1	0	1	1	17	1	1	1	1	1	1	1	1	3	1	1	4	4	0	0	0	0	1	0	0	1	1
2	1	2	1	1	1	1	1	0	0	0	1	1	1	0	0	0	1	0	0	0	1	1	1	0	1	1	12	1	0	1	1	1	0	0	0	3	2	3	4	3	1	1	1	1	1	1	1	1	1
2	1	2	1	1	0	1	1	0	1	1	1	1	1	1	0	1	0	1	1	0	1	1	1	0	1	1	16	1	0	1	1	1	1	1	0	1	1	3	3	4	0	0	0	0	1	0	0	1	1
2	1	1	1	1	1	1	1	0	1	1	1	1	1	1	0	0	1	0	0	0	1	1	1	0	1	1	15	0	0	0	0	0	0	1	0	2	1	2	3	3	1	1	1	1	1	1	0	1	1
1	1	2	1	1	0	1	1	0	0	1	1	1	1	1	0	1	1	1	0	0	1	1	0	0	0	1	13	1	1	1	1	1	1	1	0	1	1	1	2	2	1	0	0	1	1	1	1	1	1
1	3	1	1	1	1	1	1	0	1	1	1	1	1	1	0	0	1	0	1	1	1	1	1	0	1	1	16	1	0	1	1	1	0	0	0	3	2	2	4	2	1	1	1	1	1	1	1	2	1
2	1	1	1	1	1	1	1	0	1	1	1	0	1	1	0	0	1	0	0	0	0	1	1	0	1	1	13	1	0	1	1	1	1	1	0	1	2	3	3	2	0	1	0	0	1	1	0	1	1
1	3	1	1	1	0	1	1	0	1	1	1	1	1	1	0	1	1	1	1	0	1	1	1	0	1	1	17	1	1	1	1	1	1	1	0	3	1	3	1	2	1	1	1	0	1	1	1	1	1
2	1	2	1	1	1	1	1	0	1	1	1	1	1	1	0	1	1	1	0	0	1	1	1	0	1	1	17	1	0	1	1	0	1	1	0	1	1	1	3	3	1	0	0	0	0	0	1	1	1
2	1	1	1	1	0	1	1	0	1	1	1	1	1	1	0	1	0	1	0	0	1	1	1	0	1	1	15	1	1	1	1	1	1	1	0	1	1	3	4	2	1	0	0	0	1	1	1	1	1
1	3	1	1	1	1	1	1	0	1	1	1	0	1	1	0	1	1	1	1	0	1	1	1	0	1	1	17	1	0	1	1	1	0	0	0	3	2	3	4	4	1	1	1	1	0	1	1	1	0
1	1	2	1	1	1	1	1	0	1	1	1	1	1	1	0	1	1	1	1	0	1	1	0	0	1	1	17	1	0	1	1	1	0	1	1	3	1	3	4	4	1	0	1	0	0	0	1	1	1
2	2	2	1	1	0	1	1	0	0	1	1	1	1	1	0	1	1	1	1	0	1	1	1	0	1	1	16	1	0	1	1	1	1	1	1	3	2	2	3	2	1	0	0	0	1	0	0	2	1
1	3	2	1	3	0	1	1	0	1	1	1	0	1	1	0	0	1	0	0	0	1	1	1	0	1	0	12	1	1	1	1	0	1	1	0	1	1	3	4	4	1	0	0	0	0	0	0	1	1
1	1	1	1	1	0	1	1	0	1	1	1	1	1	1	0	1	1	1	1	0	1	1	1	0	1	1	17	1	1	0	1	1	1	0	0	1	1	2	2	3	1	1	0	1	1	0	1	1	1
1	1	1	1	1	1	0	1	0	0	0	0	0	1	0	0	0	1	1	1	0	1	0	0	0	0	1	8	0	0	1	1	1	0	0	0	3	2	3	1	3	0	0	0	0	0	1	0	1	1
1	3	2	1	1	1	1	1	0	1	1	1	1	1	1	0	1	1	1	0	0	1	1	1	0	1	1	17	1	0	1	1	0	1	0	0	3	3	2	4	3	0	0	0	0	0	1	0	1	1
2	2	1	1	3	1	1	1	0	1	1	1	0	1	0	0	0	1	1	0	0	1	1	1	0	1	1	14	1	0	1	1	1	0	0	0	2	2	2	4	4	1	0	0	0	1	0	0	2	1
1	1	1	1	1	0	1	1	0	0	1	1	0	1	1	0	1	0	1	1	0	1	1	1	0	1	1	14	1	0	1	1	1	0	1	0	3	1	2	4	2	1	1	1	1	1	1	1	1	1
2	3	1	1	3	1	0	1	0	1	1	1	1	1	1	0	0	1	0	0	0	1	1	1	0	1	1	14	0	1	1	1	1	1	0	0	3	2	3	3	3	1	0	0	0	1	1	0	1	1
1	3	1	1	1	1	1	1	0	1	1	1	1	1	1	0	1	1	1	1	0	1	1	1	0	1	1	18	1	0	1	1	1	1	1	1	1	1	3	4	2	1	0	0	0	0	0	0	1	1
1	1	1	1	2	1	1	0	0	0	1	0	0	1	0	0	1	1	0	1	0	1	0	0	0	0	0	8	1	0	1	1	0	1	1	0	2	2	2	4	4	1	0	0	0	0	0	0	1	0
1	3	2	1	1	0	1	1	0	1	1	1	0	1	1	0	1	1	1	1	0	1	1	0	0	1	1	15	1	0	1	1	1	0	1	0	2	2	2	4	4	1	0	0	0	0	1	1	1	1
2	2	1	1	1	0	1	1	0	1	1	1	1	1	1	0	1	1	1	1	0	1	1	1	0	1	1	17	1	1	1	1	1	1	1	1	3	1	3	3	2	1	1	1	1	1	1	1	1	1
1	3	2	1	2	1	1	1	0	1	1	1	0	0	1	0	0	1	1	1	0	1	1	1	0	1	1	15	1	1	1	1	1	1	1	1	1	1	1	1	1	0	0	0	1	0	0	0	1	0
1	1	1	1	1	0	1	1	0	1	1	1	1	1	1	0	1	0	1	1	0	1	1	1	0	1	1	16	1	1	1	1	1	1	1	0	1	1	3	3	3	1	1	1	1	1	1	1	1	1
1	3	1	1	1	1	1	1	0	1	1	1	1	1	1	0	1	0	1	0	0	1	1	1	0	1	1	16	1	0	0	1	1	1	1	0	1	1	3	3	4	1	0	0	0	0	1	1	2	1
1	1	2	1	1	1	1	1	0	1	1	1	1	1	1	0	1	1	1	1	0	1	1	1	0	1	1	18	1	0	1	1	1	0	1	0	2	1	2	2	4	1	0	0	0	0	1	0	1	1
1	1	2	1	1	0	1	1	0	1	1	1	1	1	1	0	0	1	0	0	0	1	1	1	0	1	1	14	1	0	1	1	1	0	0	0	3	2	3	4	4	1	0	0	0	0	0	0	1	1
1	1	1	1	1	1	1	0	0	1	1	1	1	1	1	0	0	1	0	0	0	1	1	1	0	1	1	14	1	1	1	1	1	1	1	1	1	1	1	1	1	1	0	0	0	0	0	0	1	1
1	1	1	1	1	0	1	1	0	1	1	1	1	1	1	0	1	0	1	0	0	1	1	1	0	1	1	15	1	0	1	1	1	0	0	0	2	3	2	4	4	1	1	1	1	1	1	0	1	1
1	1	1	1	1	1	1	1	0	1	1	1	0	1	1	0	1	1	1	0	0	1	1	1	0	1	1	16	1	1	1	1	1	1	1	0	1	1	1	1	2	1	0	0	0	0	1	0	1	1
1	3	1	2	2	1	1	0	0	1	0	0	0	0	0	0	0	1	0	1	1	1	0	0	0	1	1	8	1	0	1	1	1	0	0	0	2	2	2	2	3	0	0	0	0	0	1	0	1	0
2	1	2	1	1	1	1	1	0	0	1	0	0	1	1	0	1	1	1	0	0	1	1	1	0	1	1	14	1	0	1	1	1	1	1	0	3	1	1	2	4	1	0	0	0	1	1	0	1	1
1	1	1	1	1	1	1	1	0	0	1	1	1	1	1	0	0	1	0	0	0	1	1	1	0	1	1	14	1	1	1	1	1	1	1	0	3	1	3	4	4	1	1	0	0	1	0	0	1	1
1	3	1	1	1	1	1	1	0	1	1	1	1	1	1	0	1	0	1	1	0	1	1	0	0	1	1	16	1	0	1	0	1	0	0	0	3	2	2	2	3	1	1	0	0	1	0	0	1	1
1	1	1	1	1	1	1	1	0	1	1	1	0	1	1	0	1	1	1	1	0	1	1	1	0	1	1	17	1	1	1	1	1	0	0	0	2	2	2	2	3	1	0	0	0	0	0	0	1	1
1	1	2	1	1	1	1	0	0	1	1	1	1	1	1	0	1	1	1	1	0	1	1	1	0	1	1	17	1	1	1	1	1	0	1	0	3	1	3	4	4	1	0	0	0	0	1	1	1	1
1	3	1	2	1	1	1	1	0	1	1	1	1	1	1	0	0	1	1	1	0	1	1	0	0	1	1	16	1	0	1	1	1	0	0	0	3	2	2	4	3	0	0	0	0	1	0	0	1	0
1	1	1	1	1	1	1	1	0	1	1	1	1	1	1	0	1	1	1	0	0	1	1	1	0	1	0	16	1	1	1	1	1	0	1	0	2	2	2	2	3	1	1	0	0	1	0	0	1	1
1	1	2	1	1	1	1	1	0	0	1	1	1	1	1	0	1	1	1	0	0	1	1	1	0	1	1	16	1	1	1	0	1	1	1	1	1	1	3	4	4	1	1	1	1	1	1	1	1	1
1	3	1	2	1	1	1	1	0	1	1	1	1	1	1	0	1	1	1	1	0	1	0	1	0	1	1	17	1	0	1	1	1	0	0	0	2	2	2	4	4	0	0	0	0	1	0	0	1	1
1	1	1	1	2	1	1	1	0	1	1	1	1	1	1	0	1	1	1	1	0	1	1	1	0	1	1	18	1	1	1	1	1	1	1	1	3	1	3	4	4	1	0	0	0	0	0	0	1	1
1	1	1	1	1	0	1	1	0	0	1	1	0	0	0	0	0	1	0	1	1	1	1	1	0	1	1	11	0	0	0	0	1	1	0	0	1	3	2	4	4	1	0	1	0	0	0	1	1	1
1	1	1	1	1	1	1	0	0	1	1	1	1	1	1	0	1	1	1	0	0	1	1	1	0	1	1	16	1	1	1	1	1	0	1	0	2	2	1	4	4	1	0	0	0	0	0	1	1	1
2	1	2	1	1	1	1	1	0	1	1	1	1	1	1	0	1	0	1	1	0	1	1	1	0	1	1	17	0	1	1	1	1	0	0	0	1	1	1	3	2	0	0	0	0	0	1	0	1	0
2	1	1	1	1	1	0	1	0	1	1	1	1	1	1	0	1	1	1	1	0	1	1	0	0	1	1	16	0	0	1	1	1	0	1	0	3	1	2	4	4	1	0	0	0	1	0	0	2	1
1	3	1	1	3	1	1	1	0	0	1	0	0	0	1	0	1	1	1	0	0	1	1	1	0	1	1	13	1	1	0	0	0	1	1	1	1	1	3	4	4	1	0	0	0	0	0	0	1	1
1	1	1	1	1	1	1	1	0	1	1	1	0	1	1	0	1	1	1	1	0	1	1	1	0	1	1	17	1	1	0	1	0	1	1	1	1	1	1	4	4	1	1	1	1	1	0	1	2	1
2	1	1	1	1	1	1	1	0	1	1	1	1	1	1	0	1	0	1	1	0	1	1	1	0	1	1	17	0	1	1	0	0	1	1	0	3	2	2	3	3	1	0	0	0	1	1	1	1	1
1	1	2	1	1	0	0	0	0	0	0	0	0	1	0	0	0	1	0	0	0	1	0	0	0	0	1	4	1	1	1	1	1	1	1	0	3	1	3	4	4	1	0	0	0	0	0	0	1	0
1	1	2	1	1	1	1	1	0	1	1	1	1	1	1	0	1	1	1	1	0	1	1	1	0	1	1	18	1	1	1	1	1	0	1	0	3	1	3	3	2	1	1	1	0	0	0	1	1	1
1	1	2	1	1	1	1	0	0	1	1	1	0	1	1	0	1	0	1	1	0	1	1	1	0	1	1	15	1	0	1	1	1	0	1	0	3	1	1	4	4	0	0	0	0	1	1	0	1	1
2	2	2	1	1	1	1	1	0	1	1	1	1	0	1	0	1	0	1	0	0	1	1	0	0	1	1	14	1	1	1	1	1	1	1	1	1	2	2	1	4	1	0	0	0	1	1	0	1	1
1	1	2	1	1	1	0	1	0	1	1	1	1	1	1	0	1	1	1	1	0	1	1	1	0	1	1	17	1	0	1	1	1	0	1	0	2	1	3	3	3	1	0	0	1	1	1	0	1	1
1	1	2	1	1	0	1	0	0	1	1	1	0	1	1	0	1	1	1	1	0	1	1	1	0	0	1	14	1	1	1	1	0	1	1	0	3	1	1	3	4	0	0	0	0	1	0	0	1	1
1	1	2	1	1	1	1	1	0	1	1	1	1	1	1	0	1	1	1	1	0	1	1	0	0	1	1	17	1	0	1	1	1	0	0	0	3	2	2	4	4	1	0	0	1	1	1	0	1	1
1	1	1	1	1	1	1	1	0	1	1	1	1	1	1	0	1	1	1	1	0	1	1	1	0	0	1	17	1	0	1	1	0	0	1	0	3	2	3	2	3	1	0	0	0	0	0	0	1	1
1	1	1	1	1	1	1	1	0	1	1	1	1	1	1	0	1	1	1	1	0	1	1	1	0	1	1	18	1	0	1	0	1	1	1	1	3	2	2	4	4	1	0	0	0	0	1	1	1	1
2	1	2	1	1	1	0	1	0	0	0	0	0	1	0	0	0	1	0	0	0	1	0	0	0	1	1	7	1	0	1	1	1	1	1	1	1	1	3	1	2	0	0	0	0	1	0	0	1	0
1	1	1	1	1	1	1	1	0	1	1	1	1	1	1	0	0	1	0	1	1	1	1	1	0	1	1	16	1	1	1	1	1	0	0	0	3	2	2	2	3	0	0	0	0	1	0	0	1	1
1	1	1	1	1	0	1	1	0	1	1	1	0	1	1	0	1	0	1	0	0	1	1	1	0	1	1	14	1	1	1	1	1	1	0	0	3	2	3	3	2	1	1	1	1	1	1	1	2	1
1	1	2	1	1	1	1	1	0	1	1	1	0	0	1	0	1	0	1	1	0	1	1	0	0	1	1	14	1	1	1	1	1	1	1	1	3	1	2	1	4	1	0	0	0	1	1	1	1	1
1	1	2	1	1	1	1	0	0	1	1	1	1	1	1	0	1	1	1	1	0	1	1	1	0	1	1	17	1	1	1	1	0	1	1	1	3	1	2	1	4	1	1	1	1	1	1	1	1	1
1	3	1	1	1	0	1	1	0	1	1	1	1	1	1	0	1	1	1	1	0	1	1	1	0	1	1	17	1	1	1	1	1	0	0	0	2	2	3	2	3	0	1	0	0	0	1	0	1	1
1	1	1	1	1	1	1	1	0	1	1	1	1	1	1	0	0	1	0	0	0	1	1	1	0	1	1	15	1	0	1	1	1	0	0	0	1	1	3	1	2	0	0	0	0	0	0	1	1	1
1	1	1	2	1	1	1	0	0	1	1	1	1	0	1	0	1	1	1	1	0	1	1	0	0	1	1	15	1	1	1	1	0	1	1	1	1	1	2	1	2	0	1	0	0	0	0	1	2	1
1	3	1	1	3	1	1	1	0	1	1	1	1	1	1	0	1	1	1	1	0	1	1	0	0	1	1	17	1	0	1	1	1	1	1	0	2	2	3	2	3	1	0	0	0	0	1	0	2	1
1	3	1	1	1	1	1	0	0	1	1	1	0	1	0	0	0	1	0	0	0	1	1	1	0	1	1	12	1	1	1	1	1	1	0	0	3	2	2	2	3	1	0	0	0	0	0	1	1	1
1	1	2	1	1	1	1	1	0	1	1	1	1	1	1	0	1	1	1	1	0	1	1	1	0	1	1	18	1	0	1	1	1	1	1	1	3	1	3	4	3	1	1	1	0	0	1	1	1	1
1	2	1	1	1	0	1	1	0	1	1	1	1	1	1	0	1	0	1	1	0	1	1	0	0	1	1	15	1	0	1	0	1	1	0	1	3	2	2	1	2	1	0	0	0	0	0	0	1	1
1	2	1	1	1	0	1	1	0	1	1	1	1	1	1	0	1	1	1	1	0	1	1	0	0	1	1	16	1	0	1	0	1	1	0	1	3	2	2	1	2	1	0	0	0	0	0	0	1	1
1	3	1	1	1	1	1	1	0	1	1	1	1	1	0	0	1	1	1	1	0	1	1	0	0	1	1	16	1	0	1	1	1	0	0	0	3	2	2	2	3	1	1	1	0	0	1	1	1	1
2	1	2	1	1	1	1	1	0	1	1	1	1	1	1	0	1	1	1	1	0	1	1	1	0	1	1	18	1	1	1	1	1	0	1	0	3	1	1	4	4	1	1	1	0	1	0	0	1	1
1	3	2	1	3	0	1	1	0	1	1	1	1	1	1	0	0	1	0	0	0	1	1	1	0	1	1	14	0	0	0	0	0	0	0	0	3	2	2	2	3	0	0	0	1	1	1	0	1	1
2	1	2	1	1	0	1	1	0	0	1	1	1	1	1	0	1	1	1	1	0	1	1	1	0	1	1	16	1	0	0	0	1	1	1	1	3	1	1	4	4	1	0	0	0	0	0	0	1	1
2	1	1	1	1	1	1	1	0	1	1	1	1	1	1	0	1	1	1	1	0	1	1	1	0	1	1	18	1	1	1	1	1	1	1	0	3	1	2	2	3	1	1	1	0	1	1	0	1	1
1	1	2	1	1	1	1	1	0	1	1	1	0	1	0	0	1	1	1	1	0	1	1	1	0	1	1	16	1	1	1	1	1	1	1	1	3	1	1	3	3	1	0	0	0	0	0	0	1	1
1	3	2	1	1	1	1	1	0	1	1	1	0	1	1	0	1	1	1	1	0	1	1	1	0	1	1	17	1	1	1	1	1	1	1	1	1	1	1	3	2	1	0	0	0	1	1	0	1	1
2	1	1	1	1	1	1	1	0	1	1	1	0	1	1	0	1	0	1	1	0	1	1	0	0	1	1	15	1	0	1	1	1	1	1	1	3	1	3	2	3	1	1	0	0	1	0	0	1	0
1	1	1	1	1	1	1	1	0	1	1	1	1	1	1	0	1	1	1	1	0	1	1	1	0	1	1	18	1	1	1	1	1	1	1	0	1	1	3	3	2	1	0	1	0	0	1	0	1	1
2	2	1	1	1	1	1	1	0	0	1	1	1	1	1	0	1	1	1	1	0	1	1	0	0	1	1	16	1	0	1	1	1	1	1	1	3	1	2	4	4	1	0	0	0	0	0	0	2	1
1	1	1	1	1	1	1	1	0	1	1	1	1	1	1	0	1	1	1	0	0	1	1	1	0	1	1	17	1	1	1	1	1	0	1	0	2	1	2	2	2	0	0	0	0	1	0	0	1	1
1	1	2	1	1	1	1	1	0	1	1	0	0	1	1	0	1	1	1	0	0	1	1	1	0	1	1	15	1	0	1	1	1	1	1	0	3	1	3	3	1	1	0	0	1	1	1	0	1	1
1	1	2	1	1	1	1	1	0	1	1	1	1	1	1	0	1	1	1	1	0	1	0	0	0	1	1	16	1	1	1	1	1	1	1	0	1	1	1	4	4	1	1	0	1	1	0	0	1	1
2	3	2	1	1	1	1	1	0	1	1	1	0	1	0	0	1	1	1	0	0	1	1	1	0	1	1	15	1	1	1	1	1	0	1	0	3	1	2	3	3	1	0	0	0	1	1	0	1	1
2	3	2	2	3	1	1	1	0	1	1	1	1	1	1	0	1	0	1	0	0	1	1	0	0	1	0	14	0	0	0	0	0	0	0	0	3	3	2	4	4	0	0	0	1	1	0	0	2	0
2	1	1	1	1	0	1	1	0	1	1	1	1	1	1	0	0	1	0	0	0	1	1	1	0	1	1	14	1	1	1	1	1	0	0	0	3	2	3	4	4	1	1	0	1	1	1	1	1	1
2	2	1	1	1	1	1	1	0	1	1	1	1	1	1	0	1	1	1	1	0	1	1	1	0	1	1	18	1	0	1	1	0	0	1	1	3	1	2	3	3	0	0	0	0	1	0	0	1	0
2	3	1	1	1	1	0	1	0	0	1	0	0	0	0	0	1	1	0	1	0	1	0	0	0	0	1	8	1	1	1	1	1	1	1	1	1	1	3	2	3	1	0	0	0	1	0	0	1	1
1	1	1	1	1	1	0	1	0	1	1	1	1	1	1	0	1	1	1	1	0	1	1	1	0	1	1	17	1	1	1	1	1	0	0	0	2	2	3	3	3	1	0	0	0	0	0	0	1	1
2	1	1	1	1	1	1	0	0	1	1	1	1	1	1	0	1	1	1	0	0	1	1	1	0	1	1	16	1	1	1	1	1	0	1	0	3	1	1	3	2	0	0	0	0	1	0	0	2	1
2	2	1	2	1	0	1	1	0	1	1	1	1	1	1	0	1	0	1	1	0	1	1	1	0	1	1	16	1	0	1	1	1	1	1	1	3	1	3	4	4	1	0	0	0	0	0	0	1	1
2	1	2	1	1	1	1	1	0	1	1	1	1	1	1	0	1	0	1	0	0	1	1	1	0	1	1	16	1	0	1	1	1	0	1	0	1	1	2	4	4	1	0	0	0	1	0	0	1	1
1	1	1	1	1	1	1	1	0	1	1	1	1	0	1	0	1	1	1	1	0	1	1	1	0	1	1	17	1	1	1	1	1	0	0	0	1	2	3	2	3	1	0	0	0	1	1	0	1	1
1	1	1	1	1	0	0	0	0	1	0	0	0	0	0	0	1	1	1	1	0	1	1	0	0	1	1	9	1	0	1	0	1	1	0	0	2	2	2	2	3	1	0	0	0	1	1	0	1	1
2	1	1	1	1	1	1	1	0	1	1	1	1	1	1	0	1	0	1	0	0	1	1	0	0	1	1	15	1	0	1	1	1	0	0	0	3	2	2	2	3	1	1	0	0	0	1	0	1	1
2	1	1	1	1	1	1	1	0	1	1	1	1	1	1	0	1	0	1	0	0	1	1	1	0	1	1	16	1	1	1	1	0	0	1	0	2	2	2	2	3	0	0	0	0	0	1	0	1	1
1	1	2	1	1	1	0	1	0	1	1	1	1	1	1	0	1	0	1	1	0	1	1	1	0	1	1	16	1	1	1	1	1	1	1	1	3	2	3	4	4	1	0	0	0	0	0	0	1	0
1	3	2	2	1	1	0	1	0	1	1	1	1	1	1	0	0	1	0	0	0	1	1	1	0	1	1	14	1	0	1	0	0	1	0	0	3	2	3	4	3	0	0	0	0	1	1	0	1	1
1	1	2	1	1	0	1	1	0	1	1	1	1	1	1	0	1	1	1	1	0	1	1	1	0	1	0	16	1	1	1	1	1	1	1	0	3	1	3	2	3	1	0	0	0	1	1	0	1	1
1	3	1	1	1	0	0	0	0	0	0	0	0	0	1	0	0	1	0	0	0	0	1	0	0	1	1	5	1	1	1	1	1	0	0	0	1	1	2	2	3	1	0	0	0	0	0	0	1	0
2	2	1	2	1	0	1	1	0	1	1	1	1	1	1	0	1	0	1	1	0	1	1	1	0	1	1	16	1	0	1	1	1	1	1	0	1	1	3	3	2	0	0	0	0	1	0	0	1	1
2	1	2	1	1	1	1	1	0	1	1	1	1	1	1	0	0	1	0	0	0	1	1	1	0	1	1	15	1	1	1	1	1	1	1	0	3	1	3	2	3	1	0	1	1	1	1	1	1	1
2	1	1	1	1	0	1	1	0	1	1	1	1	1	1	0	1	0	1	1	0	1	1	1	0	1	1	16	1	1	1	1	1	0	0	0	3	2	2	3	3	0	0	0	0	1	0	0	1	1
1	1	1	1	1	1	0	1	0	0	0	0	0	1	0	0	0	1	1	1	0	1	0	0	0	1	1	9	1	1	1	1	1	1	1	0	3	1	3	3	2	0	0	0	0	0	0	1	2	1
1	1	1	1	1	1	1	1	0	1	1	1	0	1	1	0	1	1	1	1	0	1	1	1	0	1	1	17	1	1	1	1	1	1	1	0	3	1	3	3	2	1	1	1	1	0	1	0	1	1
1	1	1	1	1	1	1	1	0	1	1	1	0	1	1	0	1	0	1	1	0	1	1	0	0	1	1	15	0	0	1	1	1	1	1	1	1	1	1	1	4	1	0	0	0	0	1	1	1	1
2	1	1	1	1	1	1	1	0	1	1	1	1	1	1	0	1	1	1	1	0	1	1	1	0	1	1	18	1	0	1	1	1	1	1	0	1	1	1	1	3	1	1	0	0	0	1	0	1	1
2	1	2	1	1	0	1	1	0	1	1	1	1	1	1	0	1	1	1	1	0	1	1	1	0	1	1	17	1	0	1	1	1	1	1	1	3	1	2	3	3	1	0	0	0	1	1	1	1	1
2	2	2	1	1	1	0	1	0	1	1	1	1	1	1	0	0	0	1	0	0	1	1	1	0	1	1	14	1	1	1	1	1	1	1	1	1	1	3	1	3	0	0	0	0	1	0	0	1	1
1	1	2	1	1	1	1	1	0	0	1	1	1	1	1	0	1	1	1	1	0	1	1	1	0	1	1	17	1	1	1	1	1	1	1	0	3	2	2	4	4	1	0	0	0	0	0	0	2	1
1	2	2	1	1	1	1	0	0	1	1	1	1	1	1	0	1	1	1	1	0	1	1	0	0	1	1	16	1	1	1	1	1	1	1	1	1	1	3	1	1	1	0	0	0	0	0	0	1	0
1	1	1	1	1	1	1	1	0	1	1	1	1	1	1	0	1	1	1	1	0	1	1	1	0	1	1	18	1	0	1	1	1	0	0	0	3	2	2	2	3	1	0	0	0	1	1	0	1	1
2	1	2	1	1	1	1	1	0	1	1	1	1	1	1	0	1	0	1	0	0	1	1	1	0	1	1	16	1	1	1	1	1	0	1	0	2	1	2	2	4	1	1	1	0	1	0	1	1	1
1	1	2	1	1	1	0	1	0	1	1	1	1	1	1	0	1	1	0	1	0	1	1	1	0	1	1	16	1	1	0	1	1	1	1	0	3	2	3	2	4	0	0	0	0	0	1	0	1	1
1	1	2	1	1	1	1	1	0	1	1	1	1	1	1	0	1	0	1	1	0	1	1	1	0	1	0	16	1	0	1	1	0	0	1	1	3	1	1	3	2	1	0	0	0	0	0	1	1	1
2	1	2	1	1	0	1	1	0	1	1	1	1	1	1	0	0	1	1	1	0	1	1	1	0	1	1	16	1	0	0	1	1	1	1	0	1	1	2	1	2	0	0	0	0	1	0	0	2	1
1	3	1	1	1	1	1	1	0	1	1	1	0	1	1	0	1	0	1	1	0	1	1	1	0	1	1	16	1	1	1	1	1	1	0	0	3	2	2	4	3	0	0	0	0	1	0	0	1	1
1	3	1	1	1	1	1	1	0	1	1	1	1	1	1	0	0	1	0	0	0	1	1	1	0	1	1	15	1	1	1	1	1	1	0	0	3	1	3	4	4	0	0	0	1	0	1	1	1	1
2	1	1	1	1	1	0	1	0	1	1	1	1	1	1	0	0	1	0	0	0	1	1	1	0	1	1	14	1	1	1	1	1	0	0	0	3	2	3	2	3	1	0	0	0	0	0	0	1	1
2	1	1	1	1	1	1	1	0	1	1	1	1	1	1	0	1	0	1	1	0	1	1	1	0	1	1	17	0	1	1	1	1	0	1	0	3	2	3	3	2	1	1	0	1	0	1	1	1	1
2	1	2	1	1	0	1	1	0	0	1	1	0	1	1	0	1	0	1	1	0	1	1	1	0	1	1	14	1	0	1	0	0	0	1	1	3	1	3	3	4	1	0	0	1	1	0	0	1	1
1	3	1	1	2	0	1	1	0	1	1	1	1	1	1	0	1	0	1	0	0	1	1	1	0	1	1	15	1	0	1	1	0	0	0	0	2	3	2	2	3	0	0	0	0	0	1	1	1	1
1	1	2	1	3	1	1	1	0	1	1	0	0	1	1	0	0	1	0	0	0	1	1	1	0	0	1	12	1	1	1	1	1	1	1	0	1	2	3	1	4	0	0	0	0	0	1	0	1	1
1	1	2	1	1	0	1	1	0	0	1	0	0	1	1	0	1	1	1	1	0	1	1	1	0	1	1	14	1	0	0	1	1	1	1	1	3	1	3	4	4	1	0	1	0	0	1	1	2	1
1	1	1	1	1	1	1	1	0	1	1	1	1	1	1	0	1	1	1	1	0	1	1	1	0	1	1	18	1	0	1	1	1	0	1	0	3	1	2	2	2	0	0	0	1	1	0	0	1	1
1	1	1	1	1	1	1	1	0	1	1	1	1	1	0	0	1	1	1	1	0	1	1	1	0	1	1	17	1	1	1	1	1	0	0	0	3	2	2	4	3	1	1	0	0	1	0	0	1	1
1	2	2	1	1	1	1	0	0	0	1	0	0	1	1	0	0	0	0	0	0	1	0	1	0	1	1	9	1	1	1	1	1	0	1	1	3	1	1	1	1	1	0	0	0	0	0	0	1	1
1	1	2	1	1	1	1	1	0	1	1	1	0	1	1	0	0	0	0	0	0	1	1	1	0	1	0	12	1	1	1	1	1	1	1	0	3	1	3	4	2	1	0	0	0	0	1	1	1	1
1	1	2	1	1	0	1	0	0	0	1	1	1	0	0	0	0	1	0	1	1	1	0	1	0	1	1	10	1	0	0	0	1	0	0	0	3	2	3	2	2	1	1	1	1	0	1	0	1	1
2	3	1	1	1	1	1	0	0	1	1	1	1	1	1	0	0	1	1	0	0	1	1	1	0	1	1	15	1	1	1	1	1	1	1	0	1	1	3	3	2	1	0	0	0	0	1	0	1	1
1	1	2	1	1	1	0	1	0	1	1	1	1	1	1	0	1	0	1	1	0	1	1	1	0	1	1	16	1	1	1	1	1	0	1	0	3	2	2	2	3	1	1	1	0	1	0	0	2	1
1	3	1	1	1	1	1	1	0	0	1	1	1	1	1	0	0	1	0	0	0	1	1	1	0	0	1	13	1	1	1	1	1	1	1	0	3	2	2	3	2	0	0	0	1	1	1	0	1	1
2	1	2	1	1	1	1	1	0	1	1	1	1	1	1	0	1	0	1	0	0	1	1	1	0	1	1	16	1	1	0	0	1	0	1	0	3	1	3	3	2	0	0	0	1	1	1	0	1	1
2	1	1	1	3	0	1	1	0	1	1	1	1	1	1	0	0	1	0	0	0	1	1	1	0	1	1	14	1	1	1	1	1	0	1	0	1	1	2	3	4	0	0	0	1	1	1	0	1	1
1	1	2	1	1	0	1	1	0	0	1	0	0	1	1	0	1	0	1	1	0	1	1	1	0	1	1	13	1	1	1	1	1	1	1	0	1	1	3	3	2	0	0	0	0	1	0	0	1	1
1	3	1	1	1	0	1	1	0	1	1	1	1	1	1	0	1	0	1	1	0	1	1	1	0	1	1	16	1	0	1	1	1	1	1	0	1	1	3	4	4	1	1	1	0	0	1	1	1	1
2	1	2	1	1	1	1	0	0	1	1	1	1	1	1	0	1	1	1	1	0	1	1	1	0	1	1	17	1	1	0	0	1	1	0	0	3	2	2	2	3	1	0	0	0	0	0	0	1	1
2	1	2	1	1	1	1	1	0	1	1	1	1	1	1	0	1	1	1	1	0	1	1	0	0	1	1	17	1	1	1	1	1	0	0	0	3	2	2	3	2	1	0	0	0	1	0	0	1	1
1	1	2	1	1	1	1	1	0	1	1	1	0	1	1	0	1	1	1	0	0	1	1	0	0	1	1	15	1	0	1	1	1	0	1	0	3	1	2	4	3	1	1	1	0	0	0	0	1	1
2	1	1	1	1	0	1	1	0	1	1	1	1	1	1	0	1	0	1	0	0	0	1	1	0	1	1	14	1	1	1	1	1	0	1	0	3	1	3	3	2	0	0	0	0	1	0	0	1	1
1	1	1	1	1	1	1	1	0	1	1	1	1	1	1	0	1	1	1	1	0	1	1	0	0	1	1	17	1	0	1	1	1	0	0	0	3	1	3	3	2	1	1	1	0	1	0	1	1	1
2	1	1	1	1	1	1	1	0	1	1	1	1	1	1	0	1	1	1	1	0	1	1	1	0	1	1	18	1	1	1	1	1	0	1	0	3	1	2	3	2	1	1	0	0	1	1	1	1	0
1	1	1	1	1	0	1	1	0	1	1	1	1	1	1	0	1	1	1	1	0	1	1	1	0	1	1	17	1	0	1	1	1	0	1	0	3	1	2	4	3	1	0	0	1	0	1	0	1	1
2	1	2	1	1	1	1	1	0	1	1	1	1	1	1	0	1	1	1	1	0	1	1	1	0	1	1	18	1	1	1	1	1	1	1	0	2	1	1	3	4	0	0	0	0	1	1	0	1	1
2	1	2	1	1	1	0	1	0	1	1	1	1	1	1	0	1	0	1	1	0	1	1	1	0	1	1	16	1	0	1	1	1	0	0	0	3	2	3	3	2	0	0	0	0	1	0	0	2	1
2	3	2	1	1	1	1	1	0	1	1	1	1	1	1	0	1	1	1	1	0	1	1	0	0	1	1	17	1	0	1	1	1	1	0	0	1	1	2	1	4	1	0	0	0	0	0	0	1	1
2	1	1	1	3	1	1	1	0	1	1	1	1	1	1	0	1	1	1	0	0	1	1	1	0	1	1	17	1	0	1	1	1	1	1	0	3	2	3	4	2	1	1	1	0	1	0	1	1	1
2	2	2	1	1	1	1	0	0	1	1	1	1	1	1	0	1	1	1	1	0	1	1	1	0	1	1	17	1	1	1	1	1	1	1	1	1	1	3	1	2	1	0	0	0	1	0	0	1	1
2	3	2	1	1	1	0	1	0	1	1	1	1	1	1	0	0	1	0	0	0	1	1	1	0	1	1	14	1	1	1	1	1	0	1	0	1	1	1	1	3	1	0	0	0	0	0	0	1	1
2	1	2	1	1	1	1	1	0	1	1	1	1	1	1	0	1	0	1	0	0	1	1	1	0	1	1	16	1	1	1	1	1	1	1	1	1	1	1	3	2	1	1	0	1	0	1	0	1	1
1	3	2	1	1	1	0	1	0	1	1	1	0	1	1	0	0	1	0	0	0	1	1	1	0	1	1	13	1	1	1	1	1	0	1	0	2	3	2	2	3	1	0	0	0	0	0	0	1	1
2	1	2	1	1	1	1	1	0	1	1	1	1	1	1	0	1	0	1	0	0	1	1	1	0	1	1	16	1	1	1	1	1	1	1	1	1	1	1	3	2	1	1	0	1	0	1	0	1	1
1	1	2	1	1	0	1	1	0	1	1	1	0	1	1	0	0	1	1	1	0	1	1	1	0	1	1	15	1	1	1	1	0	1	0	0	3	2	3	4	4	1	0	0	0	0	0	0	2	1
1	1	2	1	1	1	1	1	0	1	1	1	1	1	1	0	1	0	1	1	0	1	1	1	0	1	1	17	1	0	1	1	0	1	1	1	3	2	3	3	4	1	1	0	0	0	0	1	1	1
1	1	2	1	3	1	1	1	0	1	1	1	1	1	1	0	1	0	1	0	0	1	1	1	0	1	1	16	1	0	1	1	1	1	1	0	3	1	2	4	4	1	0	0	1	1	1	0	1	1
2	1	1	1	1	0	1	1	0	0	1	1	0	1	1	0	1	1	1	1	0	1	1	1	0	1	1	15	1	1	1	1	1	1	1	0	1	1	2	1	4	0	0	0	0	1	0	0	1	1
1	3	1	1	3	0	0	0	0	1	1	1	1	1	1	0	0	1	0	1	1	1	1	1	0	1	1	13	1	0	1	1	1	0	1	1	2	2	3	4	4	0	0	0	0	1	0	0	1	0
2	1	1	1	1	0	1	1	0	1	1	1	0	1	1	0	1	1	1	0	0	1	1	1	0	1	1	15	1	0	1	1	1	1	1	0	1	1	3	3	2	1	0	0	0	0	1	0	1	1
1	1	2	1	1	0	1	1	0	1	1	1	0	1	1	0	0	1	1	1	0	1	1	1	0	1	1	15	1	1	1	1	0	1	0	0	3	2	3	4	4	1	0	0	0	0	0	0	2	1
1	1	2	1	1	1	1	1	0	1	0	0	1	1	1	0	1	1	1	1	0	1	1	1	0	1	1	16	1	0	1	1	1	1	1	0	3	1	2	3	2	1	0	0	0	0	0	0	1	1
2	3	1	1	1	1	1	0	0	1	1	1	1	1	0	0	1	0	1	1	0	1	1	1	0	1	1	15	1	1	1	1	1	1	1	0	1	1	2	1	3	1	0	0	0	0	0	0	1	1
1	3	1	2	3	1	1	1	0	1	1	1	0	1	0	0	0	1	0	1	1	1	1	1	0	1	1	14	0	0	1	1	0	0	0	0	2	2	2	2	3	1	0	0	0	1	1	0	1	1
1	1	1	1	1	0	1	1	0	1	1	1	0	1	1	0	1	1	1	0	0	1	1	1	0	1	1	15	1	1	1	1	1	0	0	0	3	1	3	3	4	0	0	0	1	1	1	0	1	1
1	1	1	1	1	1	0	1	0	0	0	0	0	1	0	0	1	1	1	1	0	0	1	0	0	1	1	10	1	0	1	1	0	0	0	0	1	1	2	1	2	0	0	0	1	0	0	0	1	0
1	1	2	1	1	1	1	1	0	1	1	1	1	1	1	0	1	1	1	1	0	1	1	1	0	1	1	18	1	1	1	1	1	1	1	0	1	1	3	2	3	1	0	0	0	1	1	0	1	1
2	2	1	1	1	0	1	1	0	1	1	1	1	1	1	0	1	0	1	0	0	1	1	1	0	1	1	15	1	0	0	1	1	1	1	1	3	1	3	1	4	1	0	0	0	0	0	1	2	1
2	1	2	1	1	1	1	1	0	1	1	1	1	1	1	0	1	1	1	1	0	1	1	1	0	1	1	18	1	0	1	1	1	1	1	0	3	1	3	4	4	1	0	0	0	0	0	0	2	1
1	1	2	1	1	1	1	1	0	1	1	1	1	1	1	0	1	1	1	1	0	1	1	1	0	1	1	18	1	0	1	1	1	0	0	0	3	2	3	4	2	1	0	0	0	0	0	0	1	1
2	1	2	1	1	1	1	1	0	1	1	1	1	1	1	0	1	0	1	1	0	1	1	1	0	1	1	17	1	0	1	1	1	1	1	0	3	1	3	1	4	0	1	0	1	1	1	0	1	0
1	1	1	1	1	1	0	1	0	0	1	0	0	1	1	0	1	1	1	1	0	1	1	1	0	1	1	14	1	0	1	1	0	1	0	0	3	2	3	3	2	0	0	0	0	1	0	0	1	1
1	3	1	1	1	1	1	1	0	1	1	1	1	1	1	0	1	1	1	1	0	1	1	1	0	1	1	18	1	0	1	1	1	0	1	0	3	2	3	3	4	1	1	1	0	0	1	1	1	1
1	1	1	1	1	1	1	1	0	1	1	1	1	1	1	0	1	1	1	1	0	1	1	1	0	1	1	18	1	0	1	1	1	1	1	1	1	1	1	2	2	1	0	0	0	0	0	0	2	1
1	1	1	2	3	1	1	0	0	1	1	1	1	1	1	0	0	1	1	0	0	1	1	1	0	1	1	15	1	0	1	1	1	0	0	0	2	2	3	2	4	1	0	0	0	0	0	0	2	1
2	1	2	1	1	1	1	1	0	1	0	1	0	0	0	0	1	1	1	1	0	1	1	1	0	1	1	14	1	1	1	1	1	1	1	0	2	1	3	1	4	1	0	0	0	0	0	0	1	1
1	1	2	1	1	1	1	1	0	1	1	1	1	1	1	0	1	0	1	1	0	1	1	1	0	1	1	17	1	1	1	1	1	0	1	0	3	2	3	4	4	1	0	0	0	1	1	1	1	1
2	1	2	1	1	1	1	1	0	1	1	1	1	1	0	0	1	1	1	0	0	1	1	1	0	1	1	16	1	1	1	1	1	1	1	0	3	1	3	3	2	0	0	0	0	1	1	0	1	1
1	1	2	1	1	0	1	1	0	1	1	1	1	1	1	0	1	1	1	1	0	1	1	1	0	1	1	17	1	0	1	1	1	1	1	0	3	1	3	3	2	1	0	0	0	0	0	1	1	1
2	1	2	1	1	0	1	1	0	1	1	1	1	1	1	0	1	0	1	1	0	1	1	0	0	1	1	15	1	0	1	1	1	0	1	0	3	1	3	3	4	1	1	1	1	1	1	1	1	1
2	1	2	1	1	0	1	1	0	1	1	1	1	1	1	0	1	0	1	1	0	1	1	0	0	1	1	15	0	0	0	1	1	0	0	0	2	2	2	4	4	1	1	0	0	0	1	0	1	1
2	1	1	1	1	1	1	1	0	0	1	0	1	1	0	0	1	1	0	1	0	1	1	1	0	1	1	14	1	0	1	1	1	0	1	0	3	1	3	4	4	1	0	0	0	1	1	0	1	1
1	1	2	1	2	0	1	1	0	1	1	1	1	1	0	0	0	1	1	1	0	1	1	1	0	1	1	15	1	0	1	1	1	0	0	0	3	3	2	4	3	1	0	0	0	0	0	1	1	1
1	1	2	1	3	1	1	0	0	0	0	0	0	0	0	1	1	1	0	1	0	1	0	0	0	1	1	8	1	1	1	1	0	1	1	0	1	1	1	4	2	0	0	0	0	0	1	0	1	1
2	2	2	1	1	1	1	0	0	1	1	1	1	1	1	0	1	0	1	1	0	1	1	1	0	1	1	16	1	1	1	1	1	1	1	1	3	1	3	1	4	1	0	0	0	1	0	0	1	0
2	1	1	1	1	1	1	1	0	1	1	1	1	1	1	0	1	1	1	0	0	1	1	1	0	1	1	17	1	0	1	0	1	0	1	0	3	1	3	3	2	1	1	0	1	1	0	0	2	1
2	1	2	1	1	1	1	1	0	1	1	1	1	1	1	0	1	1	1	0	0	1	1	1	0	1	1	17	1	0	1	0	1	1	1	1	3	1	1	2	2	1	0	0	0	0	0	1	1	1
2	2	1	1	1	1	1	1	0	1	1	0	0	1	0	0	1	0	1	1	0	1	1	1	0	1	1	14	1	1	1	1	1	1	1	1	1	1	3	4	4	1	1	1	0	0	0	1	1	1
2	2	2	1	1	1	1	1	0	1	1	0	0	1	0	0	1	0	1	0	0	1	1	0	0	1	1	12	1	0	1	1	1	1	1	1	1	1	2	4	4	1	1	0	1	0	1	0	1	1
2	1	2	1	1	1	1	1	0	1	1	1	1	1	1	0	1	1	1	0	0	1	1	1	0	1	1	17	1	1	1	1	1	0	1	0	3	1	2	3	3	1	0	0	0	1	1	0	1	1
2	1	1	1	1	0	1	1	0	1	1	1	1	1	1	0	1	0	1	0	0	1	1	1	0	1	1	15	1	1	1	1	1	0	0	0	2	2	3	2	2	1	1	1	0	1	1	1	1	1
1	1	2	1	1	1	1	1	0	1	1	1	1	1	1	0	1	1	1	1	0	1	1	1	0	1	1	18	1	1	1	1	1	1	1	0	3	1	1	3	4	0	0	0	0	1	0	0	1	1
1	1	1	1	1	1	1	0	0	0	1	1	0	1	1	0	1	1	1	1	0	1	1	0	0	1	1	14	0	0	0	1	0	0	0	0	3	2	3	4	3	1	0	0	0	0	0	0	2	1
2	1	2	1	3	1	1	1	0	1	1	1	0	1	1	0	1	1	1	1	0	1	1	1	0	0	1	16	1	1	1	1	1	1	1	0	1	1	3	2	4	1	0	0	0	0	0	0	1	1
1	1	1	1	1	1	1	1	0	1	1	1	1	1	1	0	1	1	1	1	0	1	1	0	0	1	1	17	0	0	1	0	1	0	0	0	2	1	2	2	2	0	0	0	0	1	0	0	1	1
1	1	2	1	1	1	1	1	0	1	1	1	1	1	1	0	1	1	1	1	0	1	1	1	0	1	1	18	1	0	1	1	1	1	0	0	2	2	2	3	3	1	0	0	0	0	0	0	1	1
2	2	2	1	1	1	1	1	0	1	1	1	1	1	1	0	1	0	1	1	0	1	1	1	0	1	1	17	1	1	1	1	1	1	1	0	1	2	2	1	2	1	0	0	0	1	1	1	1	1
2	3	1	1	1	1	1	0	0	1	1	1	1	1	1	0	1	0	1	1	0	1	1	1	0	1	1	16	1	1	1	1	1	1	1	1	1	1	3	1	2	1	0	0	1	0	0	0	1	1
2	1	2	1	1	1	0	1	0	1	1	1	1	1	1	0	0	1	0	0	0	1	1	1	0	1	1	14	1	1	1	1	1	1	0	0	1	2	2	3	2	0	0	0	1	0	0	0	1	1
1	1	1	1	1	1	1	1	0	1	1	1	1	1	1	0	0	1	0	0	0	1	1	0	0	1	1	14	1	0	1	1	1	1	1	1	3	2	2	2	3	1	0	0	1	1	0	0	1	1
2	1	1	1	1	0	1	1	0	1	1	1	1	1	1	0	0	1	1	0	0	1	1	1	0	1	1	15	1	1	1	1	1	1	1	1	1	1	1	2	3	0	0	0	0	0	1	1	2	1
2	1	2	1	1	0	1	1	0	1	1	1	0	1	1	0	1	1	1	1	0	1	1	1	0	1	1	16	1	0	1	0	1	1	1	1	3	1	1	2	2	1	0	0	0	0	0	0	1	1
1	1	1	1	3	1	1	1	0	0	0	0	0	0	0	1	1	1	0	1	0	1	1	1	0	1	1	11	1	1	1	1	1	1	1	0	1	1	1	1	2	1	0	0	0	0	0	1	1	1
1	3	2	1	1	1	1	0	0	1	1	0	0	1	0	0	1	1	1	1	0	1	1	1	0	1	1	14	1	1	1	1	0	0	0	0	2	3	2	2	3	0	0	0	0	1	0	0	1	1
2	2	1	1	1	1	1	1	0	1	1	1	1	1	0	0	1	0	1	0	0	1	1	0	0	1	1	14	1	0	1	1	1	1	1	1	1	1	3	1	1	1	0	0	0	1	1	0	1	1
2	1	2	1	1	0	1	1	0	1	1	1	0	1	1	0	1	1	1	1	0	1	1	1	0	1	1	16	1	1	1	1	1	1	1	0	3	1	2	3	2	1	0	0	0	1	0	0	1	1
1	3	1	1	1	1	1	1	0	0	1	1	1	1	1	0	1	1	1	0	0	1	1	0	0	1	1	15	1	0	1	1	1	0	0	0	2	1	2	2	3	1	0	0	0	0	0	0	1	1
2	1	2	1	1	0	1	1	0	1	1	1	1	1	1	0	1	0	1	1	0	1	1	1	0	1	1	16	1	1	1	1	1	1	1	0	3	1	3	2	3	1	1	1	1	0	1	1	1	1
1	1	1	1	1	1	0	1	0	1	1	1	1	1	1	0	1	1	1	1	0	1	1	1	0	0	1	16	1	1	1	1	1	0	0	0	3	1	3	1	2	0	0	0	1	0	0	0	1	1
2	1	2	1	1	1	1	1	0	1	1	1	1	1	1	0	1	0	1	1	0	1	1	0	0	1	1	16	1	0	1	1	1	1	1	1	3	1	2	1	2	1	0	0	1	1	1	1	1	1
1	1	1	1	1	1	1	1	0	1	1	1	1	1	1	0	1	1	1	1	0	1	1	1	0	1	1	18	1	1	1	1	1	1	1	0	3	1	2	2	3	1	1	1	1	1	1	0	1	1
2	1	2	1	1	1	1	1	0	1	1	1	1	1	1	0	1	0	1	1	0	1	1	1	0	1	1	17	1	0	1	1	1	1	1	1	1	1	3	1	2	1	0	0	0	1	0	0	1	1
2	1	2	1	1	1	1	1	0	1	1	1	1	1	1	0	1	0	1	0	0	1	1	1	0	1	1	16	1	1	1	0	1	1	1	1	3	1	3	3	2	1	0	0	0	1	1	0	1	1
1	1	1	2	1	1	0	1	0	1	1	1	1	1	1	0	0	1	0	0	0	1	0	0	0	1	1	12	1	0	1	1	0	1	0	0	3	2	3	4	2	0	0	0	0	0	0	1	2	1
2	1	1	2	1	1	1	0	0	0	0	0	0	1	0	0	1	1	0	1	0	1	0	0	0	1	1	9	1	1	1	0	1	0	1	0	3	1	2	4	3	1	0	0	0	0	0	0	1	1
2	2	1	1	1	1	0	1	0	1	1	1	1	1	1	0	1	1	1	1	0	1	1	0	0	1	1	16	1	1	1	1	1	1	1	1	1	1	2	4	4	1	0	0	0	0	0	0	1	0
1	1	2	1	1	0	1	1	0	1	1	1	1	1	1	0	1	0	1	0	0	1	1	1	0	1	1	15	1	0	0	0	0	0	0	0	3	2	2	4	4	1	0	0	0	0	0	1	1	1
2	1	2	1	1	1	1	1	0	1	1	1	1	1	1	0	1	1	1	1	0	1	1	1	0	1	1	18	1	0	1	1	1	1	1	0	3	2	3	4	4	1	1	0	1	1	1	0	1	1
2	2	1	1	1	0	1	1	0	1	1	1	1	1	1	0	1	1	1	0	0	1	1	1	0	1	1	16	1	1	1	1	1	1	1	1	1	1	1	1	1	1	0	0	0	0	0	0	1	1
2	2	1	1	1	1	1	1	0	1	1	1	1	1	1	0	0	1	0	0	0	1	1	0	0	1	1	14	1	0	1	0	1	1	1	0	1	1	3	4	4	1	0	0	0	0	0	0	1	1
2	1	1	1	1	1	1	1	0	1	1	1	1	1	1	0	1	1	1	1	0	1	1	1	0	1	1	18	1	1	1	1	1	1	1	0	3	1	3	3	2	1	0	0	0	0	1	0	1	1
2	1	1	1	1	1	1	1	0	1	1	1	1	1	1	0	1	0	1	1	0	1	1	1	0	1	1	17	1	0	1	1	1	1	1	1	3	1	2	4	4	1	1	0	1	1	1	1	1	1
2	1	2	1	1	1	1	1	0	1	1	1	1	1	1	0	1	1	1	0	0	1	1	1	0	1	1	17	1	1	1	1	1	1	1	0	3	1	2	3	3	1	0	0	0	0	0	0	1	1
1	1	2	1	1	1	1	0	0	0	0	0	0	1	0	0	0	1	0	0	0	0	1	0	0	0	1	6	1	1	1	1	1	1	0	0	2	2	2	4	3	0	0	0	0	0	0	1	1	0
2	1	1	1	1	0	1	1	0	1	1	1	1	1	0	0	1	0	1	1	0	1	1	1	0	1	0	14	1	1	1	1	1	1	1	0	3	1	3	3	3	1	0	0	0	1	1	0	1	1
2	2	1	1	1	1	1	1	0	0	1	1	1	1	1	0	1	0	1	0	0	1	1	1	0	1	1	15	1	1	1	1	1	1	1	0	2	2	2	4	1	1	0	0	0	1	1	0	1	1
2	1	1	1	1	0	1	1	0	1	1	1	1	1	1	0	1	1	1	1	0	1	1	1	0	1	1	17	1	0	1	1	1	1	1	0	1	1	3	3	4	0	0	0	0	1	0	0	1	1
1	1	2	1	1	1	1	1	0	1	1	1	1	1	1	0	1	0	1	1	0	1	1	1	0	1	1	17	1	1	1	1	0	1	0	0	3	2	1	2	4	0	0	0	0	0	1	0	1	1
1	1	2	2	1	0	1	1	0	1	1	1	1	1	1	0	1	0	1	0	0	1	1	1	0	1	1	15	1	1	1	1	1	1	1	1	1	1	3	1	2	0	0	0	0	0	1	0	1	1
2	1	1	1	1	1	1	1	0	1	1	1	1	1	1	0	1	1	1	1	0	1	1	1	0	1	1	18	1	0	1	0	1	1	1	1	1	1	1	1	2	1	1	1	0	1	1	1	1	1
1	1	2	1	1	1	1	1	0	0	1	1	1	1	0	0	1	0	1	1	0	1	1	0	0	1	1	14	1	0	1	1	1	1	0	0	3	2	2	3	4	0	0	0	0	1	0	0	1	1
1	1	2	1	3	1	1	0	0	0	1	0	0	0	0	0	1	1	0	1	0	1	0	0	0	1	1	9	0	1	0	0	0	0	0	0	3	2	3	4	4	0	0	0	0	1	0	0	1	0
1	1	1	1	1	0	1	0	0	1	1	1	0	1	1	0	0	1	0	0	0	1	1	1	0	1	1	12	1	1	1	0	1	0	1	0	2	1	3	3	3	1	1	1	1	1	1	0	1	1
1	1	1	1	1	1	1	1	0	1	1	1	1	1	1	0	0	1	1	0	0	1	1	1	0	1	1	16	1	0	1	0	1	1	0	0	3	1	3	4	4	1	1	0	0	1	1	0	1	1
1	1	2	1	1	1	1	1	0	0	1	1	1	1	1	0	1	1	1	1	0	1	1	1	0	1	1	17	1	0	1	1	1	1	0	0	3	2	3	3	3	0	0	0	1	1	1	0	1	0
2	3	2	1	1	0	1	1	0	1	1	1	1	1	1	0	1	0	1	0	0	1	1	1	0	1	1	15	1	1	1	1	1	0	0	0	3	2	2	3	3	1	1	1	1	1	1	1	1	1
1	1	2	1	1	0	1	0	0	0	0	0	0	1	1	0	0	1	1	1	0	0	1	0	0	1	1	9	1	0	1	1	1	1	0	0	1	2	2	3	2	1	1	1	0	0	0	1	1	1
2	1	1	1	1	1	1	1	0	1	1	1	1	1	1	0	0	1	0	0	0	1	1	0	0	1	1	14	1	0	1	1	1	0	1	0	1	1	2	3	3	0	0	0	1	1	1	1	1	1
1	1	2	1	1	1	1	1	0	1	1	1	1	1	1	0	1	1	1	0	0	1	1	1	0	1	1	17	1	0	1	1	1	1	1	0	3	2	2	3	2	1	1	0	0	0	1	1	1	1
1	1	2	1	2	1	1	1	0	1	1	1	1	1	1	0	0	1	1	1	0	1	0	1	0	1	1	16	1	1	1	1	0	0	1	0	3	2	3	3	4	1	0	0	0	0	1	0	1	1
1	1	2	1	1	1	1	1	0	1	1	1	1	1	1	0	0	1	1	1	0	1	1	1	0	1	1	17	1	1	1	1	1	0	1	0	3	2	3	4	4	1	0	0	0	1	1	1	2	1
2	3	1	1	1	1	1	1	0	1	1	1	1	1	1	0	0	0	1	1	0	1	1	1	0	1	0	15	1	0	0	1	0	1	1	0	1	1	3	4	2	1	0	0	1	1	1	1	2	1
1	1	1	1	1	0	1	1	0	1	1	1	1	1	1	0	1	0	1	1	0	1	1	1	0	1	1	16	1	0	1	1	1	0	1	0	3	2	3	2	2	1	0	0	0	0	0	0	1	1
1	1	2	1	1	1	1	1	0	1	1	1	1	1	0	0	1	1	1	1	0	1	1	1	0	1	1	17	1	1	1	1	1	1	1	0	1	1	3	4	4	1	0	0	0	0	1	0	1	1
1	1	2	1	1	1	1	1	0	0	1	1	1	1	0	0	1	1	0	1	0	1	1	0	0	1	1	14	1	0	1	1	1	1	0	1	3	2	2	3	4	1	0	0	0	0	1	0	1	0
2	2	2	1	1	1	1	1	0	1	1	1	1	1	1	0	1	0	1	1	0	1	1	1	0	1	1	17	1	1	1	1	1	1	1	1	1	1	3	1	2	1	0	0	0	0	1	0	1	1
1	1	2	1	1	1	0	1	0	1	1	1	0	1	1	0	1	1	1	0	0	1	1	1	0	1	1	15	1	1	1	1	1	0	0	0	2	2	3	3	2	1	0	0	1	0	1	1	1	1
2	2	2	1	1	1	1	1	0	1	1	1	1	1	1	0	1	0	1	1	0	1	1	0	0	1	1	16	1	0	1	1	1	1	1	0	1	2	3	4	3	0	0	0	0	0	1	0	1	1
2	1	1	1	1	0	1	1	0	1	1	1	0	1	1	0	1	1	1	1	0	1	1	1	0	1	1	16	1	1	1	1	1	0	1	1	3	1	1	3	2	1	0	0	0	0	1	0	1	0
2	3	1	2	1	0	1	1	0	1	1	1	1	1	1	0	1	0	1	1	0	1	1	1	0	1	1	16	1	1	1	1	1	1	1	0	1	1	3	3	2	1	0	0	0	0	1	1	1	1
2	1	2	1	1	1	1	1	0	1	1	1	1	1	1	0	1	0	1	1	0	1	1	1	0	1	1	17	1	1	1	1	1	1	1	1	3	2	2	4	3	1	1	0	0	0	1	1	1	1
1	1	2	1	1	1	1	1	0	0	1	1	0	1	0	0	0	0	1	1	0	1	1	0	0	1	1	12	1	0	1	1	1	0	1	0	3	2	2	4	4	1	0	0	0	0	0	0	1	0
2	1	2	1	1	0	1	1	0	1	1	1	1	1	1	0	1	1	1	1	0	1	1	1	0	1	1	17	1	1	1	1	1	0	1	1	1	1	1	3	2	1	0	0	0	1	1	1	1	1
2	1	2	1	1	1	1	0	0	1	1	1	1	1	1	0	1	1	1	1	0	1	1	1	0	0	1	16	1	1	1	1	1	1	1	1	1	1	3	4	4	0	0	0	0	1	0	0	1	1
1	2	1	1	1	0	1	1	0	1	1	1	1	1	1	0	1	1	1	0	0	1	1	1	0	0	1	15	1	1	1	1	1	1	1	0	1	1	1	1	1	0	0	1	0	0	0	1	1	1
2	1	2	2	1	1	0	1	0	1	1	1	1	1	1	0	1	1	1	0	0	1	1	1	0	1	1	16	1	1	1	1	1	1	1	0	3	1	2	2	3	0	1	0	0	0	1	0	1	1
2	3	2	1	3	1	0	1	0	0	0	0	0	0	1	0	0	1	0	0	0	1	1	1	0	1	1	9	1	1	1	1	1	1	1	1	1	1	1	1	4	0	0	0	0	0	0	1	1	1
2	1	1	1	1	1	1	1	0	1	1	1	1	1	1	0	1	1	1	1	0	1	1	1	0	1	1	18	1	0	1	1	1	0	1	1	1	1	3	3	2	1	0	0	0	0	0	0	1	1
2	1	1	1	1	1	1	1	0	0	1	1	1	1	0	0	1	1	1	0	0	1	1	1	0	1	1	15	1	1	1	1	1	1	1	0	3	1	3	3	2	1	0	0	0	0	0	0	1	0
2	1	1	1	1	1	1	1	0	0	1	1	1	1	0	0	1	1	1	0	0	1	1	1	0	1	1	15	1	1	1	1	1	1	1	0	3	1	3	3	2	1	0	0	0	0	0	0	1	0
1	3	2	1	1	0	1	1	0	1	1	1	0	1	1	0	0	1	0	1	1	1	1	1	0	1	1	14	1	1	1	1	1	1	1	1	3	2	2	4	4	1	0	0	0	0	0	0	1	1
1	1	2	1	1	1	1	1	0	1	1	1	0	1	1	0	1	1	0	1	0	1	0	0	0	1	1	14	1	0	1	1	1	1	1	0	3	1	3	3	2	1	1	1	1	1	1	1	1	0
1	1	1	1	1	1	0	1	0	0	0	0	0	1	0	0	1	1	0	1	0	1	1	0	0	1	1	10	1	0	1	1	1	1	1	0	1	1	3	3	3	1	0	0	0	0	0	0	2	1
1	1	1	1	1	1	0	1	0	0	1	1	1	1	0	0	1	1	1	1	0	1	1	0	0	1	1	14	1	0	1	1	1	1	1	1	1	1	1	3	2	1	0	0	0	0	0	0	1	1
1	3	1	1	3	1	1	1	0	1	1	1	1	1	1	0	0	1	0	0	0	1	1	1	0	1	1	15	1	0	1	0	0	0	0	0	3	2	2	4	4	1	0	0	0	1	1	1	1	1
2	1	2	1	1	1	1	0	0	1	1	1	1	1	1	0	1	0	1	1	0	1	1	1	0	1	1	16	1	1	1	1	1	1	1	0	3	2	2	1	3	0	0	0	0	1	0	0	1	1
2	1	2	1	1	1	1	1	0	1	1	1	1	0	1	0	1	0	1	1	0	1	1	1	0	1	1	16	1	0	1	1	1	0	1	0	3	2	2	1	4	1	1	0	0	1	1	0	1	1
1	1	2	2	1	0	1	1	0	1	1	1	1	1	1	0	1	1	1	0	0	1	1	1	0	1	1	16	1	0	1	1	1	0	1	0	3	1	1	3	4	1	0	0	0	0	1	0	1	1
2	1	1	1	1	1	1	1	0	1	1	1	1	1	1	0	1	1	1	0	0	1	1	0	0	1	1	16	1	0	1	1	0	0	0	0	3	1	1	1	4	0	1	0	0	1	0	0	1	1
2	1	1	1	1	0	1	1	0	0	1	1	0	1	1	0	1	1	1	1	0	1	1	1	0	1	1	15	1	1	1	1	1	1	1	1	3	1	1	3	4	1	0	0	0	0	1	1	1	1
2	1	1	1	3	0	1	1	0	0	1	1	0	1	1	0	1	1	1	1	0	1	1	1	0	1	1	15	1	0	1	1	1	0	0	0	3	2	2	4	3	1	0	0	0	1	1	0	2	0
2	3	2	1	1	0	1	1	0	1	1	1	1	1	1	0	1	0	1	1	0	1	1	1	0	1	1	16	1	1	1	1	1	0	0	0	2	1	3	2	2	0	0	0	0	0	1	0	1	1
1	1	2	1	3	1	1	1	0	1	1	1	1	1	1	0	1	0	1	0	0	1	1	1	0	1	1	16	1	0	1	1	1	0	1	1	1	2	3	4	4	1	0	0	0	0	0	0	1	1
2	1	2	1	1	0	1	1	0	1	1	1	1	1	1	0	1	1	1	1	0	1	1	1	0	1	1	17	1	0	1	1	1	1	1	1	1	1	1	4	4	1	0	0	0	1	0	0	1	1
1	1	1	1	1	0	1	1	0	1	1	1	0	1	1	0	1	1	1	0	0	1	1	0	0	1	0	13	0	0	0	0	0	0	1	0	1	1	1	4	2	1	0	0	0	0	0	0	2	1
1	1	2	1	1	0	1	1	0	1	1	1	1	1	1	0	0	1	1	0	0	1	1	1	0	1	1	15	1	0	1	1	1	1	1	1	1	1	1	2	3	1	0	0	0	0	0	0	1	1
1	1	2	1	1	0	1	1	0	1	1	1	1	1	1	0	0	1	0	0	0	1	1	1	0	1	1	14	1	1	1	1	1	0	1	0	3	2	3	3	4	1	0	0	0	0	0	0	1	1
1	2	1	1	1	0	1	1	0	1	1	1	0	1	1	0	1	0	1	0	0	1	1	1	0	1	1	14	1	1	1	1	1	1	1	1	1	2	3	1	1	1	0	0	0	0	0	0	1	1
1	1	1	1	1	1	1	1	0	1	1	1	0	1	1	0	1	1	1	0	0	1	1	1	0	1	1	16	1	0	1	1	1	1	0	0	3	2	3	4	4	1	1	1	0	0	0	1	1	1
1	1	1	1	1	1	1	1	0	1	1	1	1	1	1	0	1	1	1	1	0	1	1	1	0	1	1	18	1	0	0	1	0	0	0	0	3	1	3	4	2	0	0	0	1	0	1	0	2	1
1	1	2	1	1	1	1	1	0	1	1	1	1	1	1	0	0	1	1	0	0	1	1	1	0	1	1	16	1	0	1	1	1	1	1	0	3	1	3	3	2	1	0	0	0	1	1	0	1	1
1	1	1	1	1	0	1	1	0	1	1	1	1	1	1	0	1	1	1	1	0	1	1	1	0	1	1	17	1	1	1	1	1	0	1	0	3	1	2	2	4	1	1	0	0	1	0	0	1	1
2	1	1	2	3	1	1	0	0	0	0	0	0	1	0	0	1	1	1	1	0	1	1	1	0	1	1	12	1	0	1	1	1	1	0	0	3	2	2	3	3	0	0	0	0	1	0	0	2	1
2	1	1	1	1	0	1	1	0	1	0	0	0	1	0	0	1	0	1	1	0	1	1	1	0	1	1	12	1	1	1	1	1	1	1	1	1	1	2	1	3	1	0	0	0	1	1	1	1	1
2	1	1	1	1	1	1	1	0	1	1	1	1	1	1	0	1	1	1	1	0	1	1	0	0	1	1	17	1	0	1	1	1	1	1	1	3	1	3	3	2	1	1	1	1	1	1	1	1	1
2	1	2	1	1	1	1	1	0	1	1	1	1	1	1	0	1	0	1	1	0	1	1	1	0	1	0	16	1	0	1	1	1	0	1	0	2	1	3	2	3	1	0	0	0	1	0	0	1	1
1	1	2	1	1	1	1	1	0	1	1	0	0	1	1	0	1	1	1	1	0	1	1	0	0	1	1	15	1	1	1	1	1	0	1	0	2	2	3	4	3	0	0	0	0	1	0	0	1	1
1	1	1	1	1	1	1	1	0	1	1	1	0	1	0	0	1	1	0	1	0	1	1	1	0	1	1	15	0	0	1	0	1	0	1	0	3	2	2	2	3	1	1	0	1	0	0	0	1	1
2	1	1	1	1	1	1	1	0	1	1	1	1	1	1	0	0	1	1	1	0	1	1	1	0	1	1	17	1	1	1	1	1	1	1	1	2	1	3	3	4	1	1	0	0	0	1	0	1	1
1	1	1	1	1	1	1	1	0	1	1	1	1	1	1	0	1	0	1	0	0	1	1	1	0	1	1	16	1	0	1	1	1	1	1	0	3	2	3	3	2	1	0	0	1	1	0	0	1	1
1	3	1	1	1	1	1	1	0	1	1	1	0	1	1	0	1	1	1	1	0	1	1	1	0	1	1	17	1	0	1	1	1	0	1	0	3	1	2	3	3	1	0	0	0	0	0	0	1	1
2	1	2	1	1	1	0	1	0	1	1	1	1	1	1	0	1	1	1	0	0	1	1	0	0	1	1	15	1	0	1	1	1	1	1	0	3	1	3	2	2	1	0	0	0	0	0	0	1	0
1	1	1	1	1	1	1	1	0	1	1	1	0	0	1	0	1	1	1	1	0	1	1	0	0	1	1	15	1	0	1	1	1	1	1	1	1	1	2	4	4	1	0	0	0	0	0	0	1	0
1	1	1	1	1	0	1	1	0	1	1	1	1	1	1	0	1	0	1	1	0	1	1	0	0	1	1	15	1	1	1	1	1	1	1	1	1	1	3	1	2	1	1	1	0	0	0	1	1	1
1	3	1	1	1	0	1	1	0	1	1	1	0	1	1	0	1	1	1	1	0	1	1	1	0	1	1	16	1	1	1	1	1	1	0	0	3	2	1	4	3	1	0	0	0	0	0	0	1	1
1	1	2	1	1	0	1	1	0	1	1	0	1	1	1	0	1	1	1	1	0	1	1	1	0	1	1	16	1	1	1	1	1	0	1	0	3	1	2	1	3	1	0	0	1	0	1	0	1	1
1	1	2	1	1	0	1	1	0	1	1	1	1	1	1	0	1	0	1	0	0	1	1	1	0	1	1	15	1	0	1	1	1	1	1	1	1	1	1	1	1	1	0	0	0	0	0	0	1	1
1	1	1	1	1	1	1	1	0	1	1	1	1	1	1	0	0	1	1	0	0	1	1	1	0	1	1	16	1	1	1	1	1	1	0	0	3	2	2	4	3	1	1	0	0	1	1	0	1	1
1	1	1	1	1	1	1	1	0	1	1	1	1	1	1	0	1	0	1	1	0	1	1	1	0	1	1	17	1	0	1	1	1	0	0	0	3	3	2	2	3	1	0	0	0	0	0	0	1	1
2	1	2	1	1	0	1	1	0	1	1	1	1	1	1	0	1	0	1	0	0	1	1	1	0	1	1	15	1	1	1	1	1	1	1	0	3	1	3	3	2	0	0	0	0	1	0	0	1	1
2	1	2	1	1	1	1	1	0	1	1	1	1	1	1	0	1	0	1	1	0	1	1	1	0	1	1	17	1	1	1	1	1	0	1	0	3	2	3	4	3	1	1	0	0	0	1	0	1	1
1	1	2	1	1	1	0	1	0	1	1	1	1	1	1	0	1	1	1	1	0	1	1	1	0	1	1	17	1	1	1	1	1	0	1	0	3	1	3	2	2	0	0	0	0	1	0	0	1	1
2	2	1	1	1	1	1	1	0	1	1	1	1	1	1	0	1	1	1	0	0	1	1	1	0	1	1	17	1	1	1	1	1	1	1	1	1	1	1	1	1	1	0	0	0	0	0	0	1	1
1	1	1	1	1	0	1	1	0	1	1	1	1	1	0	0	1	0	1	0	0	1	1	1	0	1	1	14	1	1	1	1	1	0	0	0	3	1	2	3	3	1	1	1	0	0	1	0	1	1
2	1	1	1	1	1	1	1	0	0	1	1	1	0	1	0	1	1	1	1	0	1	1	1	0	1	1	16	1	1	1	1	1	1	1	0	3	1	2	3	2	1	0	0	0	0	0	0	1	0
1	1	1	1	1	1	1	1	0	1	1	1	1	1	1	0	1	0	1	0	0	1	1	1	0	1	1	16	0	0	1	1	1	0	0	0	3	2	3	4	4	1	0	0	0	1	1	0	2	1
2	1	2	1	1	0	1	1	0	0	1	1	1	1	1	0	1	0	1	1	0	1	1	1	0	1	1	15	1	0	1	1	1	1	1	0	3	1	3	3	2	1	0	0	0	0	0	0	1	1
2	2	1	1	1	0	1	1	0	1	1	1	1	1	1	0	1	0	1	0	0	1	1	1	0	1	1	15	1	1	1	1	1	1	1	1	1	1	3	1	2	1	0	0	0	0	0	0	1	1
2	3	1	1	1	0	1	1	0	1	1	1	1	1	1	0	1	1	0	0	0	1	1	1	0	1	1	15	1	1	1	1	1	1	1	1	1	1	3	3	3	1	0	0	0	0	1	1	1	1
1	1	2	1	1	1	1	1	0	0	1	1	1	1	1	0	1	1	1	1	0	1	1	1	0	1	1	17	1	1	1	1	1	1	1	0	3	2	3	3	2	1	1	0	1	0	0	1	1	1
1	1	1	1	1	1	1	1	0	1	1	1	1	1	1	0	1	0	1	1	0	1	1	1	0	1	1	17	1	0	1	1	1	0	1	0	3	2	2	2	2	1	0	0	0	0	0	0	1	1
1	1	2	1	1	1	1	1	0	1	1	1	1	1	1	0	1	0	1	1	0	1	1	0	0	1	1	16	1	0	1	1	0	0	0	0	1	2	2	3	3	1	0	0	0	0	0	0	1	1
1	1	2	1	1	1	1	1	0	1	1	1	1	1	1	0	1	0	1	1	0	1	1	1	0	1	1	17	0	1	1	1	1	1	1	0	1	1	3	4	4	1	1	1	1	0	1	1	1	1
1	1	2	1	2	1	0	1	0	1	1	1	1	1	1	0	0	1	0	1	1	1	1	1	0	1	1	15	0	0	0	0	1	1	1	0	1	1	1	1	1	0	0	0	0	0	1	0	1	1
2	1	1	1	1	0	1	1	0	1	1	1	1	1	1	0	1	0	1	0	0	1	1	1	0	1	1	15	1	1	1	1	1	0	0	0	3	1	2	4	2	1	0	0	0	0	0	0	1	1
2	1	1	1	1	1	1	1	0	1	1	1	1	1	1	0	1	1	1	0	0	1	1	1	0	1	1	17	1	1	1	1	1	1	1	0	1	1	2	3	2	1	0	0	0	0	0	0	1	1
1	1	1	1	1	1	1	1	0	1	1	1	1	1	1	0	1	1	1	1	0	1	1	1	0	1	1	18	1	0	1	1	1	0	0	0	1	1	2	3	3	1	0	0	1	0	1	1	1	1
1	1	2	1	3	0	1	1	0	1	1	0	0	1	0	0	1	0	1	1	0	1	1	1	0	1	0	12	1	0	1	1	1	0	0	0	1	2	2	2	2	1	0	0	0	0	1	0	1	1
1	1	1	1	1	1	1	1	0	1	1	1	1	1	1	0	1	0	1	1	0	1	1	0	0	1	1	16	0	0	1	0	1	1	1	1	3	1	2	4	4	1	1	0	1	1	1	1	1	1
1	1	2	1	1	1	1	1	0	1	1	1	1	1	1	0	1	1	1	1	0	1	1	0	0	1	1	17	1	0	1	1	0	1	1	0	1	1	2	2	2	1	1	1	0	1	1	0	1	0
1	3	2	1	1	1	0	1	0	1	1	1	0	1	1	0	0	1	0	1	1	1	1	1	0	1	1	14	1	0	1	1	1	0	0	0	3	2	3	3	3	0	0	0	0	1	0	0	1	1
1	1	2	1	1	1	1	1	0	1	1	1	1	1	1	0	1	1	1	1	0	1	1	1	0	1	1	18	1	0	1	1	1	1	0	0	3	2	3	3	4	1	0	0	0	1	1	0	1	1
2	3	2	1	3	1	1	1	0	1	1	1	1	1	1	0	1	1	1	1	0	1	1	1	0	1	1	18	1	1	1	1	1	0	0	0	3	2	2	4	4	0	0	0	0	1	1	0	1	1
2	1	1	1	1	0	1	1	0	1	1	1	1	1	1	0	1	1	1	0	0	1	1	1	0	1	1	16	1	1	1	1	1	0	1	0	3	1	3	3	2	0	0	0	0	0	1	0	1	1
1	1	1	1	1	1	1	1	0	1	1	1	1	1	1	0	1	0	1	0	0	1	1	1	0	1	1	16	1	1	1	1	1	0	0	0	2	2	3	2	3	1	0	0	0	1	0	0	1	1
1	1	2	1	1	0	1	1	0	1	1	1	1	1	1	0	1	0	1	1	0	1	1	1	0	1	1	16	1	1	1	1	1	1	1	1	1	1	3	1	2	0	0	0	0	1	0	0	1	1
1	3	1	1	1	0	1	1	0	0	1	1	1	1	1	0	1	1	0	1	0	1	1	0	0	1	1	14	0	0	1	1	0	1	0	0	3	2	2	3	3	0	0	0	0	1	1	0	1	1
2	1	2	1	1	1	1	1	0	1	1	1	1	1	1	0	1	0	1	0	0	1	1	1	0	1	1	16	1	1	1	1	1	1	1	0	1	1	3	3	2	1	0	0	0	1	1	0	1	1
1	1	1	1	1	1	1	1	0	1	1	1	1	1	1	0	1	0	1	1	0	1	1	1	0	1	1	17	0	0	1	1	1	1	1	0	3	1	3	3	2	1	0	0	0	0	0	0	1	1
2	1	1	1	1	1	1	1	0	1	1	1	1	1	1	0	1	0	1	1	0	1	1	1	0	1	1	17	1	1	1	1	1	1	1	0	3	1	3	2	3	0	0	0	0	0	1	0	1	1
2	1	1	1	1	0	1	1	0	1	1	1	1	1	1	0	1	0	1	0	0	1	1	0	0	1	1	14	1	0	1	1	1	1	1	0	3	1	2	1	3	1	1	1	1	1	1	1	1	1
2	1	1	1	1	0	1	1	0	1	1	1	1	1	1	0	1	1	1	0	0	1	1	1	0	1	1	16	1	0	1	1	1	1	1	0	1	1	3	3	2	1	0	0	0	0	0	0	1	1
1	1	1	1	1	1	1	1	0	1	1	1	1	1	1	0	1	0	1	0	0	1	1	0	0	1	0	14	1	0	1	1	1	0	1	0	2	1	2	2	3	1	1	0	0	0	0	0	1	1
2	2	1	2	1	0	1	1	0	1	1	0	1	1	1	0	0	1	0	0	0	1	1	1	0	1	1	13	1	1	1	1	1	1	1	0	1	1	2	1	3	1	0	0	0	0	1	0	1	1
2	2	1	2	1	0	1	1	0	1	1	0	1	1	1	0	0	1	0	0	0	1	1	1	0	1	1	13	1	1	1	1	1	1	1	0	1	1	2	1	3	1	0	0	0	0	1	0	1	1
1	2	2	1	1	0	1	1	0	1	1	1	1	1	1	0	1	1	1	0	0	1	1	1	0	1	1	16	1	1	1	1	0	1	1	1	3	2	3	4	4	1	1	0	0	0	1	0	1	1
2	2	1	2	3	1	0	1	0	1	1	1	1	1	1	0	0	1	0	0	0	1	1	0	0	0	1	12	1	0	1	1	1	1	1	1	3	2	2	4	3	1	0	0	0	0	0	0	1	1
1	2	1	1	1	1	1	1	0	0	1	1	1	1	1	0	1	1	1	1	0	1	1	0	0	0	1	15	1	0	1	1	1	1	1	0	3	1	3	3	2	1	0	0	0	0	0	0	1	1
2	2	1	1	1	0	1	1	0	1	1	1	1	1	1	0	1	0	1	0	0	1	1	1	0	1	1	15	1	1	1	1	1	1	1	1	1	1	1	3	2	1	0	0	1	1	0	0	1	1
2	1	1	2	1	0	1	1	0	1	1	1	1	1	1	0	1	1	1	1	0	1	1	1	0	1	1	17	1	0	1	1	1	1	1	0	3	1	3	3	3	0	0	0	0	0	1	0	1	1
2	2	1	2	1	1	1	1	0	0	1	1	1	1	1	0	1	0	1	1	0	1	1	0	0	1	1	15	1	0	1	1	1	1	0	1	2	1	3	3	2	1	0	1	0	0	0	0	2	1
1	1	2	1	1	1	0	1	0	1	1	0	0	0	1	0	1	1	1	0	0	1	1	1	0	1	1	13	1	1	1	1	1	1	0	0	1	2	2	3	4	1	0	0	0	0	0	0	1	1
1	1	1	1	1	1	1	1	0	1	1	1	1	1	1	0	1	0	1	0	0	1	1	1	0	1	1	16	1	1	1	1	1	1	1	0	1	1	2	1	3	1	0	0	0	1	1	1	1	1
1	3	1	1	1	1	1	1	0	1	1	1	1	1	1	0	1	1	1	1	0	1	1	1	0	1	1	18	1	1	1	1	1	0	0	0	2	2	2	2	3	1	0	0	0	1	0	0	1	1
2	2	1	2	1	0	1	1	0	1	1	1	1	1	1	0	1	0	1	0	0	1	1	1	0	1	1	15	0	0	1	0	1	1	1	1	3	1	1	3	4	0	0	0	0	0	1	0	1	1
2	2	1	1	1	1	1	0	0	1	0	0	0	0	0	0	1	1	1	1	0	1	1	1	0	0	0	10	1	1	1	1	1	1	0	0	3	2	2	1	3	0	1	0	0	0	0	0	2	0
2	2	2	2	1	1	0	1	0	1	1	1	1	1	1	0	1	1	0	1	0	1	1	1	0	1	1	16	1	1	1	1	1	1	1	1	1	2	1	1	4	1	0	0	0	0	0	0	1	1
1	2	1	1	1	0	1	1	0	1	1	1	1	1	1	0	1	1	0	1	0	1	1	1	0	1	1	16	1	1	1	1	1	1	1	0	3	1	3	3	3	1	1	0	1	1	1	1	1	1
1	1	1	2	1	1	1	1	0	1	1	1	0	1	1	0	1	1	1	1	0	1	1	1	0	1	1	17	1	0	1	1	1	1	1	0	3	1	3	4	4	1	0	0	0	0	0	1	1	1
1	1	1	2	2	1	1	1	0	0	1	1	1	1	1	0	1	1	1	1	0	1	1	1	0	1	1	17	1	0	1	1	1	1	0	0	3	2	3	4	4	1	0	0	0	0	0	0	1	1
1	1	2	1	1	0	1	1	0	1	1	1	1	1	1	0	1	1	1	1	0	1	1	0	0	1	1	16	1	0	1	1	1	1	1	0	3	1	1	4	4	1	0	0	0	0	0	0	1	1
1	1	1	2	1	0	1	1	0	1	1	1	1	1	1	0	1	1	1	1	0	1	1	1	0	1	1	17	1	1	1	1	1	1	1	0	3	1	3	3	2	1	1	0	0	1	1	1	1	1
1	1	1	1	1	0	1	1	0	1	1	1	1	1	1	0	1	1	1	1	0	1	1	1	0	1	1	17	1	1	1	0	1	1	1	1	1	1	1	4	4	1	0	0	0	1	1	1	1	1
1	1	1	1	1	1	1	0	0	0	0	0	0	1	0	0	0	1	0	0	0	1	0	0	0	1	1	7	1	0	1	1	1	1	1	0	1	1	1	4	4	1	0	0	0	0	0	0	1	1
1	1	2	1	1	0	1	1	0	1	1	1	0	1	1	0	0	0	1	1	0	1	1	1	0	1	1	14	1	1	1	1	1	1	1	0	3	1	3	4	1	1	0	0	1	1	0	1	1	1
1	1	2	1	1	1	1	1	0	1	1	1	0	1	0	0	1	0	1	1	0	1	1	1	0	1	1	15	1	0	1	1	0	1	1	0	1	1	2	3	3	1	0	0	0	1	0	0	2	0
2	1	2	1	1	0	1	1	0	1	1	1	1	1	1	0	1	0	1	0	0	1	1	1	0	1	1	15	1	0	1	1	1	0	1	0	3	1	1	3	3	1	0	0	0	0	0	0	1	1
1	1	1	1	1	1	1	1	0	1	1	1	1	1	1	0	1	0	1	0	0	1	1	1	0	1	1	16	1	1	1	1	1	0	0	0	3	1	2	2	2	1	0	0	1	1	1	0	1	1
1	1	2	1	1	1	1	1	0	1	1	1	1	1	1	0	1	1	1	0	0	1	1	1	0	1	1	17	1	1	1	1	0	1	1	0	1	2	2	1	3	1	0	0	0	0	0	0	1	1
1	1	1	1	1	0	1	1	0	1	1	1	1	1	1	0	1	1	1	1	0	1	1	1	0	1	1	17	1	0	1	1	1	1	0	0	3	2	3	4	4	1	0	0	0	1	1	0	1	1
1	1	2	1	1	1	0	1	0	1	1	1	1	1	1	0	1	1	1	1	0	1	0	0	0	1	1	15	1	1	1	1	1	1	1	0	3	1	3	4	4	0	0	0	0	0	1	1	2	1
2	1	2	1	1	1	1	1	0	1	1	1	1	1	0	0	1	0	1	1	0	1	1	1	0	1	1	16	1	0	1	1	1	0	1	0	2	1	3	3	4	1	1	0	0	0	0	0	1	1
1	3	2	1	1	1	1	1	0	1	1	1	1	1	1	0	1	1	1	1	0	1	1	1	0	1	1	18	1	1	1	1	1	0	1	0	3	2	3	3	4	1	0	0	0	1	1	1	1	1
1	1	1	1	1	1	1	1	0	1	1	1	0	1	1	0	0	1	0	0	0	1	1	0	0	1	1	13	1	0	1	0	1	0	0	0	2	2	3	2	3	1	0	0	0	0	0	0	2	1
1	1	1	1	1	1	1	0	0	0	1	1	1	1	1	0	1	0	1	1	0	1	1	0	0	1	1	14	1	0	1	1	1	1	1	0	3	2	3	3	4	1	0	0	0	1	0	1	1	1
1	1	1	1	1	1	1	1	0	0	1	1	0	1	1	0	1	1	1	1	0	1	1	1	0	1	1	16	1	1	1	1	1	1	1	0	1	1	3	2	3	1	0	0	0	0	0	0	1	1
2	1	1	1	1	0	1	1	0	1	1	1	1	1	1	0	1	0	1	0	0	1	1	1	0	1	1	15	1	1	1	1	1	1	1	0	3	1	3	3	2	1	0	0	0	0	0	0	1	1
2	1	1	1	1	1	1	1	0	1	1	1	1	1	1	0	1	1	1	0	0	1	1	0	0	1	1	16	1	0	1	1	1	1	1	0	3	1	2	1	4	1	0	0	0	1	1	0	1	1
1	3	2	1	1	1	1	0	0	1	1	1	0	1	1	0	1	0	1	1	0	1	1	1	0	1	1	15	1	1	1	1	1	0	0	0	3	3	3	3	4	0	0	0	0	1	0	0	1	1
2	2	1	1	1	0	1	1	0	1	1	1	1	1	1	0	1	1	1	1	0	1	1	1	0	1	1	17	1	0	1	1	1	1	1	0	3	2	2	3	3	0	0	0	0	0	1	0	1	1
2	3	1	1	1	0	1	1	0	1	1	1	1	1	1	0	1	0	1	0	0	1	1	1	0	1	1	15	1	1	1	1	1	1	1	0	1	1	3	3	2	1	1	1	0	1	1	1	1	1
2	3	2	1	3	1	1	0	0	0	0	0	0	1	0	0	0	1	0	0	0	0	1	0	0	1	1	7	0	0	1	0	1	0	0	0	3	2	3	2	4	0	0	0	0	1	0	0	1	0
1	1	2	1	3	1	1	0	0	1	1	1	1	1	1	0	1	1	1	0	0	1	1	1	0	1	1	16	1	1	1	1	1	1	1	1	1	1	2	3	4	1	0	0	0	0	1	0	1	0
1	1	1	1	1	1	1	1	0	1	1	1	0	1	0	0	1	1	1	1	0	1	1	0	0	1	1	15	1	0	1	1	1	0	0	0	3	1	3	2	3	0	0	0	0	1	1	0	1	0
2	1	2	1	1	0	1	1	0	1	1	1	0	1	1	0	1	1	1	1	0	1	1	1	0	1	1	16	1	0	1	1	1	1	0	0	3	2	1	2	3	0	0	0	0	1	1	0	1	0
2	2	2	1	1	1	1	1	0	1	1	1	1	1	0	0	1	0	1	0	0	1	1	1	0	1	1	15	1	1	1	1	1	1	1	1	1	1	1	1	2	1	0	1	0	0	1	1	1	1
1	3	1	1	2	1	1	0	0	1	1	1	1	1	1	0	1	1	1	1	0	1	1	1	0	1	1	17	1	0	1	1	1	1	1	0	2	2	2	4	4	1	0	0	0	0	0	0	1	1
1	1	2	1	1	1	0	1	0	1	1	1	1	1	1	0	1	0	1	1	0	1	1	1	0	1	1	16	1	0	1	1	1	1	1	0	1	1	3	3	3	1	0	0	0	0	0	0	1	1
1	3	1	1	1	0	1	1	0	1	1	1	1	1	1	0	1	1	0	1	0	1	1	1	0	0	0	14	0	0	0	0	0	0	0	0	2	2	2	2	3	1	0	0	0	0	0	0	1	0
2	1	1	2	1	1	1	1	0	1	1	1	1	1	1	0	1	1	1	1	0	1	1	1	0	1	1	18	0	0	1	1	1	1	1	0	3	1	3	3	4	1	0	0	0	0	0	0	1	1
2	1	1	1	1	1	1	0	0	0	0	0	0	1	0	0	0	1	0	0	0	1	0	0	0	1	1	7	0	0	1	0	1	0	0	0	3	2	2	2	2	1	0	0	0	0	0	0	1	1
1	3	2	1	1	1	0	1	0	1	1	1	1	1	1	0	0	1	0	0	0	1	1	0	0	1	1	13	1	0	1	1	1	1	1	0	1	1	2	1	3	0	1	0	0	0	1	0	1	1
1	1	1	1	1	1	1	1	0	1	1	1	1	1	1	0	0	1	0	0	0	1	1	0	0	1	1	14	1	0	1	1	1	0	0	0	2	1	1	2	2	1	0	0	0	1	0	0	2	1
1	1	1	1	1	0	1	1	0	1	1	1	1	1	1	0	1	0	1	1	0	1	1	1	0	1	1	16	0	1	1	0	1	0	0	0	3	2	2	4	2	1	1	1	1	0	1	0	1	1
2	3	1	1	1	0	1	1	0	1	1	1	0	1	1	0	0	1	0	0	0	1	1	1	0	1	1	13	1	1	1	1	1	1	1	0	3	1	3	3	2	0	0	0	0	0	1	0	1	1
1	1	2	1	3	0	1	1	0	1	1	1	1	1	1	0	0	1	0	0	0	1	1	1	0	1	1	14	1	1	1	1	1	1	1	0	3	1	2	4	4	0	0	0	0	0	1	0	1	1
2	3	2	1	1	1	1	1	0	1	1	1	1	1	1	0	1	0	1	1	0	1	1	1	0	1	1	17	1	0	1	1	1	0	0	0	3	2	3	2	3	1	0	0	0	0	1	0	1	1
1	1	2	1	1	0	1	1	0	1	1	1	1	1	1	0	1	1	1	1	0	1	1	1	0	1	1	17	0	0	1	1	1	0	1	0	3	1	3	4	4	1	0	0	0	1	1	0	1	1
1	1	2	1	1	1	1	0	0	0	0	0	0	0	1	0	0	1	0	0	0	1	0	0	0	1	1	7	1	1	1	1	1	1	1	0	1	1	2	2	4	0	0	0	0	0	1	0	1	0
2	2	1	1	1	0	1	1	0	1	1	1	1	1	1	0	1	0	1	1	0	1	1	1	0	1	1	16	1	1	1	1	1	1	1	1	1	1	1	3	2	1	0	0	0	1	1	0	1	1
2	3	1	2	1	1	1	1	0	1	1	1	1	1	1	0	1	1	1	1	0	1	1	1	0	1	1	18	1	1	1	1	1	0	0	0	2	2	3	4	4	1	1	1	0	1	0	0	1	1
2	2	1	1	1	0	1	1	0	1	1	1	1	1	1	0	1	1	1	1	0	1	1	1	0	1	1	17	1	0	1	1	1	1	1	1	1	1	3	1	2	1	0	0	1	1	0	0	1	1
2	3	1	1	1	1	1	1	0	0	1	1	1	1	1	0	0	1	0	1	1	1	1	1	0	1	1	15	0	0	1	1	1	0	0	0	3	2	3	2	3	1	0	0	0	1	1	0	1	1
1	1	1	2	1	0	0	0	0	1	1	1	1	1	1	0	0	1	1	1	0	1	0	0	0	1	1	12	1	0	1	1	1	1	0	0	3	2	3	4	4	0	0	0	0	1	1	0	1	1
2	1	1	1	1	1	0	1	0	1	1	1	1	1	1	0	0	1	0	0	0	1	1	1	0	1	1	14	1	0	1	1	1	0	0	0	3	2	2	3	3	1	0	0	0	0	0	0	1	1
1	1	2	1	1	1	1	1	0	1	1	1	0	1	0	0	1	1	0	1	0	1	1	1	0	1	1	15	1	0	0	1	1	1	1	1	1	1	3	2	3	1	1	1	1	1	1	1	1	1
1	1	1	1	1	1	1	1	0	1	1	1	0	1	0	0	1	0	1	1	0	1	1	1	0	1	1	15	1	0	1	1	1	0	1	0	3	2	2	4	3	1	0	0	0	0	1	0	1	1
2	3	1	1	1	1	0	0	0	0	0	0	0	1	0	0	0	1	1	1	0	0	1	0	0	1	1	8	1	1	1	1	1	0	0	0	2	2	3	2	4	1	0	0	0	0	0	0	1	0
2	1	1	1	1	0	1	1	0	1	1	1	1	1	1	0	1	0	1	0	0	1	1	0	0	1	1	14	1	0	1	1	1	1	1	0	3	1	2	1	3	1	1	1	1	1	1	1	1	1
1	1	2	1	1	0	1	1	0	1	1	1	1	1	1	0	1	1	1	0	0	1	1	0	0	1	1	15	1	1	1	1	1	0	0	0	3	3	2	2	2	1	0	0	0	0	0	1	1	1
1	1	1	1	1	0	1	1	0	1	1	1	1	1	1	0	1	1	1	0	0	1	1	1	0	1	1	16	1	1	1	1	1	0	1	0	3	1	3	4	3	1	0	0	0	0	0	0	1	1
1	3	1	1	1	0	1	1	0	1	1	1	1	1	1	0	1	1	1	0	0	1	1	1	0	1	1	16	1	1	1	1	1	1	1	1	1	2	3	3	2	0	0	0	0	0	1	0	1	1
2	3	1	1	1	1	1	1	0	1	1	0	1	1	1	0	1	1	1	1	0	1	1	1	0	1	1	17	0	0	1	1	1	0	0	0	2	3	2	2	2	0	0	0	0	1	0	0	1	1
1	1	1	1	1	1	1	1	0	1	1	1	1	1	1	0	0	1	1	1	0	1	0	1	0	1	1	16	1	0	0	0	1	0	0	0	3	1	3	3	3	1	0	0	0	1	1	0	1	1
2	1	2	1	3	1	1	0	0	1	1	1	1	1	1	0	1	1	1	1	0	1	1	1	0	1	1	17	1	1	0	1	1	1	1	1	3	1	2	2	3	1	0	0	0	0	0	0	1	1
[truncated: 15 more columns]
